# Supplementary material for: First fully-automated AI/ML virtual screening cascade implemented at a drug discovery centre in Africa
Source: Nat Commun. 2023 Sep 15;14:5736. doi: 10.1038/s41467-023-41512-2 (PMC10504240; doi:10.1038/s41467-023-41512-2)
Supplement: Supplementary file 4 — Source Data [file 41467_2023_41512_MOESM4_ESM.xlsx]

## Sheet: F1_d
true-value	Proba1
0	0.0370584
0	0.121143
0	0.205055
0	0.0247142
0	0.0131204
0	0.045348
0	0.135827
0	0.0291648
0	0.161524
0	0.0231034
0	0.154412
0	0.0114515
1	0.819244
1	0.801787
0	0.111431
0	0.123149
0	0.0279348
1	0.823071
0	0.0092248
0	0.0549202
0	0.0325189
0	0.0106901
0	0.0122009
0	0.0140942
0	0.0583215
0	0.0559806
0	0.028219
0	0.0132333
0	0.412823
0	0.06861
0	0.0241758
0	0.0119449
1	0.825828
0	0.186417
0	0.0128692
0	0.0984937
0	0.0305433
0	0.0970239
1	0.192374
0	0.00641244
0	0.0176487
0	0.00838835
0	0.0308299
0	0.0172141
0	0.0197932
0	0.00734134
0	0.0404876
0	0.0108414
0	0.0180275
0	0.221566
0	0.037246
0	0.00748519
0	0.0150041
1	0.215925
1	0.781214
1	0.624823
0	0.135053
0	0.154627
0	0.0720567
1	0.391364
0	0.0494186
0	0.308902
1	0.0136406
0	0.0320826
0	0.00761663
0	0.794894
0	0.0761138
0	0.306007
0	0.0244127
1	0.235948
0	0.0240098
0	0.0153958
0	0.23641
0	0.106807
0	0.0265511
0	0.111138
0	0.0077496
1	0.822901
0	0.0217099
0	0.149302
0	0.568414
0	0.0279013
0	0.0350976
0	0.153784
0	0.155759
0	0.0592272
0	0.00809598
0	0.0103551
0	0.0444739
0	0.0463955
0	0.0172881
0	0.0479141
1	0.167748
0	0.0685283
1	0.138626
0	0.0589124
0	0.0442152
0	0.399684
0	0.505363
0	0.020601
0	0.605473
0	0.00829287
1	0.256149
0	0.0429791
0	0.563991
0	0.00971541
1	0.818317
0	0.139651
0	0.0225144
0	0.0640766
0	0.0144967
0	0.0204244
0	0.370291
0	0.173658
0	0.0128323
0	0.0556124
0	0.118794
0	0.0199872
0	0.0334249
0	0.0131066
0	0.0163564
0	0.122054
0	0.140732
0	0.00921107
0	0.705773
1	0.134578
0	0.034345
0	0.14394
0	0.00730795
1	0.417788
0	0.00759963
0	0.0195373
1	0.30622
0	0.0517769
0	0.0968124
0	0.092094
0	0.0234159
0	0.088815
0	0.00924771
0	0.0394705
0	0.155662
1	0.820572
0	0.0451452
0	0.0977429
0	0.115646
0	0.14286
0	0.154806
1	0.733784
0	0.0785758
0	0.00902361
0	0.496322
1	0.82203
0	0.0759092
0	0.0302006
0	0.0211396
0	0.0300551
0	0.0332493
0	0.0598245
1	0.00857734
0	0.0517649
0	0.0557012
0	0.0222989
0	0.00837831
0	0.0311491
0	0.245353
0	0.0616841
0	0.0254652
0	0.770471
0	0.0083343
0	0.327722
0	0.218727
0	0.136073
0	0.030585
0	0.0147728
0	0.0113235
0	0.703038
0	0.0114025
1	0.398481
0	0.153954
0	0.316429
0	0.0680785
1	0.0137326
0	0.141046
0	0.118477
0	0.050835
0	0.0570376
0	0.0254089
1	0.291939
1	0.823051
0	0.818874
0	0.00726151
0	0.033388
0	0.214205
0	0.0320253
0	0.343968
1	0.638261
0	0.0153411
0	0.0181623
0	0.0181408
0	0.0919966
0	0.298148
0	0.187071
0	0.283515
0	0.11962
0	0.0319653
1	0.817421
0	0.0196835
0	0.0223021
0	0.352334
0	0.0225545
1	0.0239285
1	0.820118
0	0.0907658
1	0.812532
1	0.0992513
0	0.021309
0	0.28419
0	0.118217
1	0.774361
1	0.808483
0	0.813759
1	0.765618
0	0.135927
0	0.360604
0	0.0169014
0	0.0188934
1	0.772342
0	0.0202158
0	0.0775202
0	0.0254766
0	0.0238771
0	0.18255
1	0.117828
0	0.0558707
0	0.0151881
0	0.0587735
0	0.231549
0	0.00847697
0	0.0366165
0	0.0677743
0	0.0229815
0	0.0587108
1	0.189911
0	0.0115632
0	0.0276364
0	0.0504765
1	0.625466
0	0.0272507
0	0.0243046
0	0.0164101
0	0.281043
1	0.177421
0	0.0254948
0	0.08589
0	0.0832878
0	0.0739881
1	0.826177
1	0.68764
0	0.0773995
1	0.821595
0	0.168057
0	0.316488
1	0.189319
0	0.00916884
0	0.159818
1	0.822456
1	0.815442
0	0.0514504
0	0.0143957
0	0.0417812
0	0.0242718
0	0.157557
0	0.0967949
0	0.0399679
1	0.824359
0	0.0134421
0	0.0312251
0	0.00647378
0	0.0689317
0	0.0155182
0	0.436016
0	0.0300113
1	0.815215
0	0.0237749
1	0.803073
0	0.212893
0	0.0258375
0	0.0123343
0	0.299358
0	0.0128944
1	0.474624
0	0.022124
0	0.0229961
0	0.0954046
1	0.82457
1	0.826703
0	0.814128
0	0.0255749
0	0.168147
1	0.371147
1	0.811444
1	0.786761
0	0.0720886
0	0.0277511
0	0.156821
0	0.0380071
0	0.113325
0	0.0163627
0	0.0358336
0	0.0492801
0	0.0177599
0	0.022161
0	0.0328593
1	0.734444
0	0.102546
0	0.022607
0	0.057446
0	0.0679728
0	0.012008
0	0.0184688
1	0.827015
0	0.813679
0	0.0176164
0	0.0706275
0	0.0549234
0	0.0222947
0	0.106164
0	0.0522315
0	0.0533243
0	0.199681
1	0.754858
0	0.00759328
0	0.0145201
0	0.0312977
0	0.017519
0	0.0965705
0	0.0366013
0	0.0258085
1	0.138322
0	0.013573
0	0.00824588
0	0.0349556
0	0.0123188
0	0.0346114
1	0.263009
0	0.0482269
0	0.00970261
0	0.00727462
0	0.0176954
0	0.0136586
0	0.0352151
0	0.0087116
0	0.107615
0	0.0174097
0	0.0859718
0	0.0216588
0	0.00886395
0	0.00954351
0	0.163126
0	0.054324
0	0.0140168
0	0.0258358
0	0.0356751
0	0.0450603
0	0.325595
0	0.123894
1	0.822647
0	0.31308
1	0.670294
0	0.00816039
1	0.825616
0	0.0309387
0	0.0423576
0	0.114835
0	0.598537
0	0.030845
0	0.0718493
0	0.101332
0	0.0352958
1	0.82596
0	0.0542524
1	0.274576
0	0.0185491
0	0.0297429
0	0.00724231
0	0.0442698
0	0.0714685
0	0.0242054
1	0.727079
0	0.0573803
0	0.0129605
0	0.0136651
0	0.04508
0	0.02852
0	0.118086
0	0.0234669
0	0.0281099
0	0.185135
0	0.0297832
0	0.0423086
0	0.243137
0	0.0122848
1	0.825788
0	0.0646859
0	0.0130662
0	0.145139
0	0.0074151
0	0.108969
1	0.104732
0	0.0614118
0	0.0408489
0	0.395247
0	0.0160935
0	0.0136694
0	0.00817732
0	0.079361
0	0.097536
0	0.152091
0	0.165311
0	0.0523982
0	0.00999754
0	0.0117223
0	0.422081
0	0.0421461
0	0.122672
1	0.813387
0	0.0157317
0	0.308893
0	0.0542377
0	0.0772963
0	0.0375339
1	0.714628
1	0.679498
0	0.0138259
0	0.0391011
0	0.0725669
0	0.0241617
1	0.0290723
1	0.818696
0	0.00865686
0	0.00896088
1	0.816048
1	0.026769
0	0.0132238
0	0.0146082
0	0.566926
0	0.148585
0	0.0182709
0	0.0243931
0	0.0136788
1	0.396615
0	0.0151813
0	0.0674726
0	0.0175407
0	0.0491171
0	0.0660656
0	0.0190451
0	0.0219655
0	0.155193
1	0.801249
0	0.10584
0	0.0225977
0	0.102637
0	0.021233
0	0.0800435
0	0.00794843
0	0.0133048
1	0.823977
0	0.0157746
0	0.00850702
0	0.258864
0	0.038262
0	0.0253197
0	0.00617957
0	0.0312152
0	0.694097
0	0.0118677
0	0.0198272
0	0.0393623
0	0.0148103
0	0.114214
0	0.128384
0	0.0135267
1	0.739518
1	0.823835
1	0.46976
0	0.288687
0	0.0379737
0	0.0131801
0	0.0364426
0	0.100986
0	0.0192439
0	0.0132528
0	0.0244017
0	0.144015
0	0.0566145
0	0.0198664
1	0.826239
1	0.666331
0	0.0467018
0	0.201105
0	0.0235023
0	0.079828
0	0.011032
0	0.0089659
0	0.72506
0	0.304159
1	0.0270452
0	0.0139821
0	0.0101728
0	0.0122177
0	0.150296
0	0.100213
0	0.0173325
0	0.0549236
0	0.0165285
0	0.0330062
0	0.0638217
1	0.635898
0	0.259171
0	0.00902602
0	0.00768494
0	0.118651
0	0.148003
0	0.0241918
1	0.827864
0	0.0632096
0	0.0337815
0	0.0157536
0	0.104351
0	0.0606733
1	0.821633
0	0.0100272
0	0.0143564
1	0.810806
0	0.00892587
0	0.0237057
0	0.311789
1	0.820913
1	0.796255
0	0.0289518
0	0.0319283
0	0.0531238
0	0.0204819
0	0.0483462
1	0.442763
0	0.0234517
0	0.00647769
0	0.086444
0	0.0229934
1	0.572045
1	0.809593
0	0.0710155
0	0.0126249
0	0.00917972
0	0.183281
0	0.236641
1	0.82708
1	0.325286
0	0.104922
0	0.0475942
0	0.0224958
0	0.0145885
0	0.0162784
0	0.0683403
0	0.0744862
0	0.721151
0	0.153706
0	0.180926
0	0.0101916
0	0.0143899
0	0.152514
0	0.0890277
0	0.0283388
0	0.225399
0	0.0175755
1	0.821265
0	0.0706667
0	0.0218082
0	0.228992
1	0.105572
0	0.0562187
0	0.296835
0	0.0896728
0	0.0183898
1	0.820239
0	0.240463
1	0.814047
0	0.0198898
0	0.0237411
0	0.826241
0	0.0170081
0	0.055094
0	0.11623
0	0.0481142
1	0.826095
0	0.0106181
0	0.0134543
0	0.0202687
0	0.154373
0	0.017096
0	0.0077862
0	0.0790992
0	0.0236589
0	0.0243726
0	0.186427
0	0.0305724
0	0.0155555
0	0.00919779
0	0.00911168
0	0.0449519
0	0.0162323
0	0.0603481
0	0.0129393
0	0.114284
0	0.0151872
0	0.0713343
0	0.0541814
0	0.0140476
0	0.0075014
0	0.0458079
0	0.0747637
0	0.0197415
0	0.0128358
0	0.211058
0	0.0589643
1	0.823972
1	0.814797
0	0.0120935
0	0.00827879
0	0.00854402
0	0.0432882
1	0.827865
0	0.369034
0	0.00941878
0	0.00976619
0	0.079358
0	0.00976305
0	0.0257316
0	0.0731281
0	0.0633782
1	0.127601
0	0.0079056
0	0.12291
1	0.595404
0	0.0446968
1	0.760731
0	0.0540388
0	0.605713

## Sheet: F1_f
model	auroc
pooled	0.916457
fingerprint	0.864779
individual_full_descriptors_tabpfn-cc-signaturizer	0.884135
individual_full_descriptors_tabpfn-rdkit-fingerprint	0.909189
individual_full_descriptors_tabpfn-mordred	0.90843
individual_full_descriptors_tabpfn-molfeat-chemgpt	0.918
individual_full_descriptors_tabpfn-grover-embedding	0.898308
ersilia_embedding	0.894636
manifolds	0.869883
classic	0.852761
individual_full_descriptors-cc-signaturizer	0.860856
individual_full_descriptors-rdkit-fingerprint	0.903016
individual_full_descriptors-mordred	0.887963
individual_full_descriptors-molfeat-chemgpt	0.902576
individual_full_descriptors-grover-embedding	0.862908
molmap	0.912724
reference_embedding	0.897084

## Sheet: F2
true-value_nf54_1	pred-value_nf54_1	true-value_nf54_2	pred-value_nf54_2	true-value_nf54_3	pred-value_nf54_3	true-value_nf54_4	pred-value_nf54_4	true-value_nf54_5	pred-value_nf54_5	true-value_clintH_1	pred-value_clintH_1	true-value_clintH_2	pred-value_clintH_2	true-value_clintH_3	pred-value_clintH_3	true-value_clintH_4	pred-value_clintH_4	true-value_clintH_5	pred-value_clintH_5	true-value_cyp3a4_1	pred-value_cyp3a4_1	true-value_cyp3a4_2	pred-value_cyp3a4_2	true-value_cyp3a4_3	pred-value_cyp3a4_3	true-value_cyp3a4_4	pred-value_cyp3a4_4	true-value_cyp3a4_5	pred-value_cyp3a4_5	pred-value_herg_1	true-value_herg_1	pred-value_herg_2	true-value_herg_2	pred-value_herg_3	true-value_herg_3	pred-value_herg_4	true-value_herg_4	pred-value_herg_5	true-value_herg_5
0	0.25824	0	0.0359619	1	0.550527	0	0.109541	0	0.0210727	0	0.746593	1	0.679065	1	0.548466	1	0.738385	1	0.438551	0	0.369686	0	0.712789	1	0.701216	0	0.531724	0	0.533407	0.0742543	0	0.0449169	0	0.600028	0	0.882769	1	0.0673949	0
0	0.366108	1	0.132833	0	0.0712462	0	0.516187	0	0.175288	0	0.569486	0	0.297781	0	0.175829	1	0.626806	1	0.37623	1	0.630313	0	0.348373	0	0.718562	0	0.451554	0	0.448191	0.665464	1	0.441438	1	0.659245	1	0.540123	1	0.642813	1
0	0.0364155	0	0.0210694	0	0.0701397	1	0.71987	0	0.298184	1	0.75594	1	0.608683	0	0.504548	0	0.283174	0	0.366411	0	0.863974	0	0.46118	0	0.558448	1	0.481878	0	0.491783	0.870228	1	0.451761	1	0.325994	1	0.0742543	0	0.695364	1
0	0.0105166	0	0.0249163	0	0.0286113	0	0.0329669	1	0.768673	1	0.607667	1	0.541966	1	0.839942	0	0.352977	1	0.682352	0	0.399415	0	0.212667	0	0.438077	0	0.369738	0	0.351185	0.658234	1	0.651533	1	0.695364	1	0.657255	1	0.0801458	0
0	0.0138791	0	0.0264328	0	0.177617	1	0.496986	0	0.173177	1	0.593113	1	0.604827	1	0.278598	1	0.642752	1	0.187047	1	0.724477	1	0.636589	1	0.727782	0	0.761004	0	0.440546	0.0983944	0	0.0463057	1	0.92528	1	0.655598	1	0.656453	1
0	0.0121259	0	0.265251	0	0.627807	0	0.48419	0	0.112747	1	0.561036	1	0.42954	0	0.339564	1	0.461943	0	0.344484	0	0.310705	0	0.56961	1	0.488721	0	0.353608	1	0.701303	0.648926	1	0.841262	1	0.396299	0	0.653522	1	0.918653	1
0	0.0706144	0	0.0755588	0	0.0432696	0	0.030287	1	0.607611	1	0.678489	0	0.51568	1	0.351088	0	0.601029	0	0.750768	0	0.490455	0	0.418567	1	0.727706	0	0.50214	0	0.502311	0.480414	1	0.540123	1	0.0543291	0	0.0422509	0	0.906449	1
0	0.00977163	0	0.632361	0	0.0215277	0	0.122576	0	0.0153366	0	0.552373	0	0.20363	1	0.550619	1	0.738477	1	0.707708	0	0.50466	0	0.525188	0	0.359909	1	0.728082	1	0.722977	0.918937	0	0.734881	1	0.339277	1	0.759023	1	0.380415	1
0	0.0143021	1	0.680117	0	0.130274	1	0.56288	0	0.214087	0	0.426309	0	0.50064	1	0.776331	0	0.414204	1	0.607087	0	0.361806	0	0.308707	0	0.45094	0	0.168793	0	0.426185	0.0401446	1	0.0381763	1	0.591894	1	0.0707628	0	0.509963	0
0	0.0933115	0	0.0273664	0	0.175663	0	0.155596	0	0.076903	1	0.479628	0	0.318414	0	0.31467	1	0.627653	0	0.321513	1	0.649569	0	0.363214	0	0.545379	0	0.360321	1	0.718956	0.657255	1	0.653522	1	0.435128	1	0.108162	0	0.651378	0
0	0.0111275	0	0.0201863	0	0.0487698	1	0.799164	0	0.0604947	0	0.317853	1	0.622655	0	0.386769	1	0.398614	0	0.330843	0	0.671025	0	0.496898	0	0.592773	0	0.335453	0	0.451153	0.0569954	0	0.0742543	0	0.103304	0	0.435128	0	0.600028	0
1	0.483569	0	0.280851	0	0.0901475	0	0.0583028	0	0.0568823	0	0.750279	0	0.469899	0	0.512141	1	0.738863	0	0.634331	0	0.571763	0	0.342526	0	0.53149	0	0.526083	1	0.816934	0.0697705	0	0.137171	1	0.866958	1	0.0448695	0	0.920131	1
1	0.877103	0	0.0323923	0	0.198889	0	0.0310626	0	0.0157294	1	0.407951	1	0.777623	0	0.604119	0	0.300955	1	0.403793	0	0.411707	1	0.623275	0	0.632855	1	0.723319	0	0.369976	0.680063	1	0.0682253	0	0.919252	1	0.0966221	0	0.0402678	1
0	0.373748	1	0.655586	0	0.0911977	0	0.328149	0	0.488131	0	0.448362	1	0.582927	0	0.259633	1	0.535796	0	0.154635	0	0.212857	0	0.593483	0	0.496216	0	0.48805	0	0.272523	0.648523	1	0.0500354	0	0.734881	1	0.863575	1	0.656057	1
0	0.0941977	0	0.0503257	1	0.704857	0	0.0426553	0	0.252294	1	0.645437	0	0.291311	1	0.582888	1	0.70748	0	0.263421	1	0.48608	0	0.788718	0	0.396272	0	0.641864	0	0.518366	0.657392	1	0.517492	1	0.565253	0	0.655585	1	0.776303	0
0	0.201784	1	0.742147	0	0.0866012	1	0.62625	0	0.238745	1	0.80191	0	0.280348	1	0.692911	0	0.38416	1	0.777353	0	0.788829	0	0.501374	0	0.363521	0	0.381311	0	0.593682	0.926438	1	0.0983944	0	0.358244	1	0.0500354	0	0.0673942	1
0	0.150268	0	0.124978	0	0.246956	0	0.127577	1	0.765845	1	0.634272	1	0.667536	1	0.540737	1	0.509925	1	0.795855	0	0.718451	0	0.623966	0	0.863738	0	0.262129	0	0.557408	0.0447408	0	0.648523	1	0.270233	1	0.591894	1	0.866966	1
0	0.0141787	0	0.0507431	0	0.0799479	0	0.213343	0	0.059089	1	0.828446	0	0.263169	0	0.462163	0	0.517656	0	0.661601	0	0.760798	1	0.721941	0	0.639515	0	0.545654	0	0.788895	0.906449	1	0.674574	1	0.926683	1	0.710426	1	0.655668	1
0	0.0468091	0	0.0559284	0	0.161482	0	0.50636	0	0.312964	1	0.615105	0	0.180294	0	0.566378	0	0.412808	1	0.761222	0	0.518647	1	0.480711	0	0.330438	0	0.27711	0	0.573	0.860235	1	0.0441602	0	0.428847	1	0.674574	1	0.866958	1
0	0.0140645	0	0.257424	0	0.143416	0	0.0452465	1	0.664502	1	0.589723	1	0.642463	1	0.777186	0	0.295758	0	0.321379	0	0.545103	0	0.495079	0	0.339449	0	0.433018	0	0.64054	0.837806	1	0.866966	1	0.0467235	0	0.380415	1	0.429866	1
0	0.0149245	0	0.112077	0	0.219718	0	0.0974692	0	0.118116	0	0.561042	0	0.571608	1	0.729134	0	0.318295	1	0.539524	0	0.452661	0	0.379672	0	0.427026	0	0.483253	0	0.558512	0.655585	1	0.759023	1	0.062218	1	0.315202	0	0.653522	1
0	0.328475	0	0.285212	0	0.392441	0	0.321408	0	0.431497	0	0.167504	1	0.646899	1	0.843805	1	0.456436	0	0.761231	0	0.672435	0	0.369519	0	0.483798	0	0.416365	0	0.760941	0.890892	1	0.918126	1	0.0500354	0	0.793074	1	0.0697705	0
1	0.45264	0	0.37531	0	0.0660043	0	0.256557	1	0.200479	0	0.577807	0	0.5394	1	0.605279	0	0.566902	1	0.72036	0	0.555522	0	0.527432	0	0.709376	1	0.726941	0	0.523738	0.874933	1	0.692429	0	0.0423184	0	0.455116	1	0.0463057	1
0	0.565463	0	0.0303796	1	0.382503	0	0.307024	0	0.011891	1	0.394422	0	0.492399	1	0.725264	1	0.606951	1	0.809852	0	0.638774	0	0.513399	0	0.552953	0	0.301485	0	0.361691	0.293309	1	0.062218	1	0.362434	1	0.923027	1	0.683114	1
0	0.0462737	0	0.110087	0	0.0490031	0	0.436039	1	0.287303	1	0.625236	1	0.649164	1	0.715016	0	0.595611	1	0.53682	0	0.30116	1	0.4941	0	0.52746	0	0.531172	1	0.651846	0.92059	1	0.509963	0	0.656057	1	0.776303	0	0.655619	1
1	0.879772	0	0.145003	0	0.0187343	0	0.302955	0	0.0771942	1	0.644199	0	0.550577	0	0.547445	1	0.311472	0	0.36784	0	0.249566	0	0.168818	0	0.356239	0	0.432421	0	0.366093	0.0441602	0	0.0916647	0	0.683114	1	0.0381625	1	0.111127	1
0	0.0123022	0	0.0251715	0	0.315106	0	0.509489	0	0.21011	0	0.176296	0	0.34379	0	0.304256	1	0.540382	0	0.589908	0	0.836129	0	0.433146	0	0.324527	0	0.324749	0	0.403643	0.620163	1	0.92059	1	0.604738	0	0.0673949	0	0.137171	1
1	0.755448	1	0.508159	0	0.183496	1	0.649144	1	0.844089	1	0.825815	0	0.398077	0	0.373894	0	0.249598	1	0.514427	0	0.349914	0	0.546393	1	0.815465	0	0.52406	0	0.496903	0.651533	1	0.325994	1	0.875363	1	0.907139	1	0.421756	1
0	0.0148252	0	0.0543869	0	0.265849	1	0.0651559	0	0.029308	0	0.466855	1	0.359499	0	0.536695	0	0.347102	0	0.634573	0	0.530141	0	0.533278	1	0.635805	0	0.590995	0	0.501504	0.926027	1	0.657392	1	0.654237	1	0.359289	0	0.0447408	0
1	0.826374	0	0.0322918	0	0.138209	0	0.150892	0	0.182018	0	0.225328	0	0.389042	0	0.646893	0	0.57706	1	0.542382	0	0.533433	0	0.670783	0	0.657589	1	0.706246	1	0.497739	0.330097	0	0.0864832	0	0.380415	1	0.338599	0	0.201774	0
0	0.351634	0	0.054861	0	0.0616887	1	0.411107	0	0.0777196	0	0.242646	1	0.308825	0	0.237401	1	0.673731	0	0.319458	0	0.706834	0	0.525339	0	0.401686	0	0.346419	0	0.305673	0.0966221	0	0.108162	0	0.921127	1	0.0916647	0	0.642384	1
0	0.136948	0	0.103753	0	0.0598456	0	0.0914413	0	0.0871746	1	0.601781	1	0.273294	1	0.677447	1	0.336015	0	0.340154	0	0.776987	0	0.5562	0	0.670815	0	0.502482	0	0.404644	0.924859	1	0.882769	1	0.429866	1	0.50555	1	0.0614491	0
0	0.195744	0	0.324948	0	0.130206	0	0.224257	1	0.633796	0	0.567017	0	0.308146	1	0.798357	0	0.319529	0	0.642773	1	0.630595	0	0.261871	0	0.50516	1	0.701232	0	0.556415	0.655619	1	0.428847	1	0.890892	1	0.648926	1	0.658234	1
0	0.051103	1	0.720533	0	0.159464	0	0.029943	1	0.483008	0	0.421051	0	0.531444	0	0.66021	0	0.31722	1	0.835849	0	0.502478	0	0.836649	0	0.78878	0	0.402227	0	0.545646	0.0401425	0	0.358244	1	0.625142	1	0.657392	1	0.860235	1
0	0.0591151	0	0.564592	0	0.111191	1	0.564788	0	0.0667307	0	0.300607	1	0.623497	1	0.436748	1	0.51134	0	0.51341	0	0.321972	0	0.395757	0	0.507703	0	0.213225	0	0.333186	0.068419	0	0.655585	1	0.0422509	0	0.884861	1	0.656045	1
0	0.320506	1	0.539829	0	0.37082	1	0.123457	0	0.310273	0	0.494025	0	0.619187	0	0.42852	0	0.440731	0	0.71926	0	0.558434	1	0.652276	0	0.524325	0	0.508983	0	0.563372	0.0609175	0	0.0614492	0	0.0452251	0	0.657199	1	0.658541	1
0	0.393356	0	0.0232895	0	0.121502	0	0.0257974	1	0.703678	0	0.451973	0	0.629583	1	0.381973	1	0.341804	1	0.709438	0	0.395562	0	0.303079	0	0.537589	0	0.511341	1	0.639221	0.918653	1	0.680864	1	0.10012	0	0.841262	1	0.339277	1
0	0.278465	0	0.0255063	1	0.0559305	0	0.119279	0	0.648294	1	0.501682	1	0.494502	1	0.559919	0	0.298058	0	0.720129	0	0.441604	0	0.77759	0	0.501414	1	0.652898	0	0.260871	0.455116	1	0.926027	1	0.775955	1	0.656045	1	0.924597	1
1	0.836217	1	0.630407	0	0.0214168	0	0.439011	0	0.12199	1	0.806865	1	0.641527	0	0.357289	0	0.249273	0	0.585324	0	0.417367	0	0.546648	0	0.214432	0	0.572306	0	0.338161	0.627223	1	0.0433703	0	0.0553162	0	0.774884	1	0.325994	1
0	0.0517272	0	0.0788456	0	0.0876357	0	0.418391	0	0.130545	1	0.399157	1	0.626687	0	0.246205	1	0.722418	0	0.547034	0	0.57145	0	0.328042	1	0.614661	0	0.492288	0	0.504823	0.0682253	0	0.926683	1	0.655598	1	0.92059	1	0.0682253	0
0	0.0123409	0	0.0545254	0	0.333407	0	0.0266361	0	0.0214467	0	0.269814	0	0.190299	0	0.523768	1	0.638163	0	0.591008	1	0.81691	0	0.513403	1	0.710346	0	0.632858	0	0.462757	0.884861	1	0.921127	1	0.804524	1	0.046136	1	0.627223	1
0	0.0130751	0	0.212964	0	0.315886	0	0.200513	0	0.043791	1	0.627889	1	0.475814	0	0.464865	0	0.696247	0	0.304604	1	0.717792	0	0.258086	0	0.263159	0	0.718254	0	0.418247	0.685171	1	0.656453	1	0.0381625	1	0.92528	1	0.774884	1
1	0.0556597	0	0.0533833	0	0.0832836	0	0.0950503	0	0.189021	0	0.18971	0	0.329146	1	0.281742	0	0.474529	1	0.472955	0	0.530933	0	0.491716	0	0.76093	0	0.593962	1	0.479127	0.0513028	0	0.907139	1	0.0433703	0	0.309637	1	0.648926	1
0	0.0436494	0	0.129952	0	0.0333864	1	0.694209	1	0.611788	0	0.313027	1	0.252669	0	0.503948	0	0.429303	0	0.528245	0	0.630036	1	0.707623	0	0.502264	0	0.777425	0	0.626999	0.26329	0	0.039966	0	0.108162	0	0.0397397	0	0.924858	1
0	0.0640927	0	0.164544	0	0.0518281	0	0.104796	0	0.376406	0	0.266559	1	0.450534	0	0.450213	1	0.45308	0	0.519759	0	0.555961	0	0.863829	0	0.262111	0	0.305084	0	0.671595	0.650795	1	0.866958	1	0.0448695	0	0.201774	0	0.0422509	0
1	0.827034	0	0.0890578	0	0.0219664	0	0.0377294	0	0.221413	1	0.618947	0	0.503215	0	0.240949	0	0.567346	1	0.256212	0	0.41135	0	0.718679	0	0.30863	0	0.554925	0	0.777496	0.920131	1	0.0882772	1	0.0401425	0	0.0614492	0	0.657255	1
0	0.0309787	0	0.174174	0	0.145664	0	0.195699	1	0.725051	0	0.381026	1	0.570106	0	0.28836	1	0.373621	1	0.705038	0	0.529443	0	0.332946	0	0.417206	1	0.633616	0	0.315016	0.654237	1	0.435128	0	0.882769	1	0.775955	1	0.657392	1
0	0.0100467	0	0.181638	1	0.66272	1	0.381412	0	0.700815	1	0.745506	1	0.437768	0	0.393357	1	0.757081	0	0.307122	1	0.484958	0	0.541882	0	0.304503	0	0.538656	0	0.345455	0.421756	1	0.339277	1	0.774884	1	0.0864832	0	0.26329	0
0	0.116684	0	0.0614904	0	0.0292298	0	0.0258793	0	0.0327922	0	0.342251	1	0.292963	0	0.592983	1	0.656481	0	0.67211	0	0.365542	1	0.728177	0	0.49212	0	0.787235	0	0.305261	0.907139	1	0.919252	1	0.656045	1	0.0682253	0	0.10012	0
0	0.013476	0	0.0379853	0	0.0814881	0	0.0732182	0	0.0330064	0	0.281601	1	0.57762	0	0.331582	1	0.583653	1	0.800299											0.655567	1	0.0422509	0	0.656453	1	0.039966	0	0.591894	1
0	0.149656	0	0.0572846	1	0.571451	1	0.637131	0	0.0889477	1	0.476012	0	0.244884	0	0.325316	1	0.6886	1	0.402141											0.734881	1	0.103304	0	0.0673942	1	0.441438	1	0.068419	0
0	0.0377842	1	0.11902	0	0.0607785	0	0.0217973	0	0.018074	1	0.186602	1	0.802365	0	0.343469	0	0.373597	1	0.798508											0.923027	1	0.790573	1	0.918598	0	0.642813	1	0.926438	1
0	0.645801	0	0.0229179	0	0.0178302	0	0.0302494	1	0.578078	0	0.659021	1	0.391471	0	0.283554	1	0.467891	0	0.311597											0.0397397	0	0.651378	0	0.925818	1	0.429866	1	0.918126	1
0	0.711008	0	0.153043	0	0.0532748	1	0.159924	0	0.185525	1	0.224884	0	0.523446	0	0.559255	1	0.687409	0	0.733705											0.50555	1	0.884861	1	0.480414	1	0.358244	1	0.0966221	0
0	0.0123232	1	0.407255	0	0.020885	0	0.034764	0	0.0278722	0	0.293774	1	0.62213	1	0.488625	1	0.565482	1	0.351271											0.0674033	0	0.233319	1	0.776303	0	0.874933	1	0.922778	1
1	0.178128	0	0.0241586	0	0.0402023	0	0.0668274	0	0.052502	1	0.621511	0	0.302015	1	0.433322	1	0.513865	0	0.608697											0.0467235	0	0.0467235	0	0.201774	0	0.293309	1	0.921127	1
0	0.0118174	0	0.10666	0	0.155567	1	0.717524	0	0.261233	1	0.608434	0	0.340237	0	0.288164	1	0.495908	1	0.732923											0.509963	0	0.658234	1	0.0447408	0	0.0423184	0	0.0569954	0
0	0.164378	0	0.0256552	1	0.493442	0	0.234211	1	0.268204	1	0.743423	1	0.597209	0	0.605145	0	0.523079	0	0.376039											0.0402678	1	0.565253	0	0.657392	1	0.0543291	0	0.863575	1
0	0.0135903	1	0.182744	1	0.742856	0	0.0719547	0	0.0937715	0	0.270814	1	0.758289	0	0.178344	0	0.51671	0	0.315065											0.309637	1	0.201774	0	0.0463057	1	0.653401	1	0.0674033	0
0	0.0122813	0	0.0218004	0	0.2895	1	0.761509	0	0.664383	1	0.816688	0	0.547594	1	0.39619	1	0.552787	1	0.733295											0.624112	1	0.421756	1	0.658541	1	0.655668	1	0.659245	1
0	0.0150962	0	0.0711192	0	0.0182269	0	0.0597684	0	0.0178584	0	0.570445	1	0.684763	1	0.648046	1	0.702248	1	0.690775											0.451761	1	0.901544	1	0.435128	0	0.637213	1	0.435128	1
0	0.0151551	0	0.421671	0	0.207759	0	0.134991	0	0.0745977	1	0.81537	0	0.427223	0	0.408483	0	0.55614	0	0.664206											0.694833	1	0.804524	1	0.921863	1	0.476349	1	0.923027	1
0	0.0622365	0	0.198568	0	0.172336	0	0.0900778	0	0.139558	0	0.43111	0	0.521637	0	0.423263	0	0.49415	1	0.640523											0.429866	1	0.0614303	0	0.309637	1	0.0684189	0	0.0449169	0
0	0.0102141	0	0.0397483	0	0.0425081	1	0.382886	1	0.611101	1	0.792002	1	0.74688	1	0.690212	0	0.319348	0	0.32736											0.0399661	0	0.600029	0	0.651378	0	0.627223	1	0.451761	1
0	0.0273159	0	0.0592005	0	0.0477359	0	0.0665181	0	0.0292369	0	0.476902	1	0.475897	1	0.865115	1	0.498832	1	0.703135											0.925818	1	0.654237	1	0.0614492	0	0.648523	1	0.784083	1
0	0.00970648	1	0.769253	0	0.3257	0	0.25506	0	0.0124205	0	0.22976	0	0.554925	1	0.45075	0	0.343043	0	0.554663											0.655668	1	0.925818	1	0.918937	0	0.655619	1	0.692429	0
0	0.535171	0	0.0283586	1	0.706083	0	0.0214317	0	0.193117	0	0.278499	0	0.477446	1	0.714606	0	0.264003	1	0.734691											0.92528	1	0.863575	1	0.926027	1	0.111127	1	0.604738	0
0	0.0168675	0	0.470376	0	0.0209744	1	0.637384	0	0.0157318	1	0.479685	0	0.747219	1	0.678213	1	0.453746	1	0.795973											0.921127	1	0.0707628	0	0.0972663	0	0.665464	1	0.680063	1
0	0.0225013	1	0.364415	0	0.376917	0	0.0866934	0	0.179745	0	0.535603	0	0.470845	1	0.77628	1	0.654291	0	0.27151											0.0423184	0	0.309637	1	0.570597	1	0.651378	0	0.710426	1
0	0.0445822	0	0.0350503	0	0.0317937	0	0.0743399	1	0.78715	0	0.653011	0	0.720786	1	0.444174	1	0.65099	0	0.679268											0.692429	0	0.0553162	0	0.918126	1	0.642384	1	0.625142	1
0	0.126589	0	0.0766757	0	0.0745974	0	0.0776166	0	0.0268965	1	0.695848	1	0.80166	0	0.390581	1	0.689671	1	0.719996											0.656453	1	0.0391615	0	0.338599	0	0.685171	1	0.039966	0
1	0.575558	0	0.156841	1	0.710566	0	0.292738	1	0.476539	1	0.75509	0	0.431312	1	0.41861	1	0.514736	1	0.812181											0.658531	0	0.650795	1	0.648523	1	0.734881	1	0.0405118	0
0	0.0276595	0	0.085809	0	0.0768559	1	0.616949	0	0.207772	1	0.728476	1	0.310599	0	0.361669	0	0.445438	0	0.272092											0.92316	1	0.874933	1	0.650795	1	0.922778	1	0.0401446	1
0	0.0132295	0	0.601264	0	0.20882	1	0.629108	0	0.0317088	1	0.526223	0	0.264356	1	0.552835	0	0.465438	1	0.77404											0.592986	1	0.0401446	1	0.657255	1	0.918598	0	0.790573	1
0	0.0103292	1	0.687145	1	0.772567	1	0.42099	1	0.485449	0	0.429169	1	0.754661	0	0.640681	1	0.562308	1	0.417515											0.108162	0	0.0674033	0	0.624112	1	0.0402678	1	0.620163	1
0	0.0908398	0	0.0337101	0	0.172078	0	0.0714131	0	0.0633556	1	0.562054	1	0.760612	0	0.264412	1	0.497657	1	0.45828											0.0381763	1	0.923027	1	0.0569954	0	0.921286	1	0.480414	1
0	0.154754	1	0.747562	1	0.640703	0	0.0420263	0	0.0148862	0	0.627164	1	0.5712	0	0.440122	0	0.470957	0	0.49843											0.476349	1	0.476349	1	0.0391615	0	0.918653	1	0.435128	0
0	0.0168882	0	0.050005	0	0.0471715	0	0.515493	0	0.0150114	0	0.329761	1	0.534164	1	0.429111	1	0.739119	1	0.765246											0.683114	1	0.336953	1	0.330097	0	0.0569954	0	0.685171	1
0	0.00964038	0	0.0889583	1	0.722056	0	0.110092	1	0.756427	0	0.250697	1	0.556188	1	0.703814	0	0.416997	0	0.551661											0.921286	1	0.0543291	0	0.0441602	0	0.909801	1	0.0500354	0
0	0.0684445	0	0.0293846	0	0.585739	0	0.172738	0	0.65492	1	0.776814	0	0.249974	0	0.202995	0	0.251084	1	0.712667											0.336953	1	0.26329	0	0.841262	1	0.650795	1	0.0543291	0
0	0.0177109	0	0.0298806	0	0.117812	1	0.517861	0	0.351906	1	0.749599	0	0.41074	0	0.379429	1	0.474777	1	0.554407											0.653401	1	0.068419	0	0.872958	1	0.924858	1	0.921863	1
0	0.0103081	0	0.115542	0	0.0829936	1	0.381882	0	0.579999	0	0.392775	1	0.804163	0	0.436107	0	0.323345	0	0.59294											0.0463057	1	0.680063	1	0.0510948	0	0.918937	0	0.651533	1
1	0.0860003	0	0.0254061	0	0.664601	0	0.295267	0	0.383544	1	0.377587	0	0.519082	1	0.507595	1	0.522057	1	0.803166											0.759023	1	0.655598	1	0.680063	1	0.683114	1	0.358244	1
0	0.280113	0	0.0503645	1	0.296961	0	0.0943182	1	0.711972	0	0.46477	0	0.184151	1	0.737332	1	0.385846	0	0.262401											0.0405118	0	0.685171	1	0.0614303	0	0.0405118	0	0.890892	1
0	0.0132226	1	0.777843	1	0.404435	0	0.69108	0	0.14357	0	0.275182	0	0.491759	0	0.521507	1	0.614255	0	0.319208											0.604738	0	0.625142	1	0.92059	1	0.10012	0	0.0707628	0
0	0.0101759	1	0.745945	0	0.258191	0	0.101619	1	0.590688	1	0.799911	0	0.735135	1	0.698007	1	0.357384	0	0.444282											0.270233	1	0.65573	1	0.793074	1	0.396299	0	0.92528	1
0	0.642005	0	0.0194901	0	0.425965	0	0.0214633	0	0.0200757	0	0.290076	1	0.619578	0	0.213756	0	0.275051	1	0.689787											0.866958	1	0.201774	0	0.648926	1	0.435128	0	0.637213	1
0	0.0383588	0	0.0195842	0	0.0211104	0	0.18999	0	0.16565	0	0.181048	0	0.201485	1	0.613611	1	0.720709	0	0.364497											0.918126	1	0.0576093	0	0.655567	1	0.0452251	0	0.655567	1
1	0.816328	0	0.0262119	1	0.623705	1	0.73507	1	0.35399	1	0.731203	0	0.683965	1	0.783997	0	0.344627	1	0.788047											0.882769	1	0.0447408	0	0.837806	1	0.624112	1	0.919252	1
0	0.039317	0	0.159975	0	0.0253438	1	0.724304	0	0.146266	0	0.438838	0	0.400277	1	0.377753	1	0.473325	0	0.164247											0.0673949	0	0.860235	1	0.039966	0	0.0441602	0	0.624112	1
0	0.0378533	0	0.0372672	0	0.161106	1	0.713724	0	0.0141895	1	0.631567	0	0.380703	1	0.811895	0	0.627935	1	0.766412											0.362434	1	0.637213	1	0.918653	1	0.651533	1	0.338599	0
0	0.0238532	0	0.0398103	0	0.0151313	0	0.315019	0	0.0929444	1	0.266712	0	0.180922	0	0.371795	1	0.714512	0	0.245307											0.0673942	1	0.0423184	0	0.509963	0	0.921127	1	0.50555	1
0	0.0169057	0	0.502911	0	0.583002	0	0.307527	0	0.496593	1	0.506859	1	0.571039	1	0.710109	0	0.378431	0	0.234422											0.435128	0	0.909801	1	0.924858	1	0.604738	0	0.793074	1
0	0.0107432	0	0.0212344	0	0.0258084	0	0.0285291	0	0.0153557	1	0.363754	1	0.598175	1	0.620071	1	0.485212	1	0.37958											0.0510948	0	0.435128	1	0.926438	1	0.870228	1	0.0397397	0
0	0.00997971	0	0.0298962	0	0.244789	0	0.107615	0	0.0401097	1	0.665975	0	0.551363	1	0.798149	1	0.683618	1	0.754659											0.0449169	0	0.890892	1	0.759023	1	0.339277	1	0.73488	1
0	0.0586301	0	0.0801137	0	0.0557825	1	0.119852	1	0.749649	1	0.778753	1	0.551205	0	0.216815	1	0.560986	1	0.860326											0.359289	0	0.591894	1	0.0609175	0	0.0882771	1	0.870228	1
0	0.0303348	0	0.0899116	0	0.0145603	0	0.0353635	0	0.457272	0	0.585951	1	0.772362	1	0.317244	1	0.740627	1	0.550382											0.0828221	0	0.50555	1	0.92316	1	0.866966	1	0.586061	1
0	0.0379877	0	0.137817	0	0.152591	1	0.328063	0	0.441892	0	0.422474	1	0.647968	0	0.577336	1	0.588088	1	0.807664											0.10012	0	0.0412933	0	0.653401	1	0.680864	1	0.428847	1
1	0.723472	0	0.240313	0	0.386387	1	0.736378	0	0.0962652	1	0.674042	1	0.651368	0	0.140411	1	0.682351	1	0.829419											0.0433702	0	0.0521889	0	0.0674033	0	0.26329	0	0.0916647	0
0	0.0347594	1	0.62255	0	0.215269	0	0.245152	1	0.617845	1	0.606209	1	0.606305	1	0.844952	1	0.581966	1	0.728541											0.651378	0	0.924597	1	0.0682253	0	0.435128	1	0.0828221	0
1	0.505945	0	0.0831319	0	0.0266195	0	0.173336	1	0.662328	1	0.687093	1	0.808474	1	0.575171	1	0.738517	0	0.303417											0.863575	1	0.0609175	0	0.920131	1	0.421756	1	0.330097	0
0	0.0749165	0	0.0658926	0	0.396894	0	0.194413	0	0.0970884	1	0.81272	0	0.34418	0	0.270116	0	0.310029	1	0.648326											0.338599	0	0.918598	0	0.655668	1	0.201774	0	0.918937	0
0	0.0224852	0	0.0200216	1	0.53275	1	0.577956	0	0.0592913	1	0.478434	1	0.797451	1	0.775294	1	0.760543	1	0.566718											0.655598	1	0.92528	1	0.517492	1	0.600028	0	0.517492	1
0	0.344404	0	0.0468532	0	0.0867083	0	0.0218455	0	0.179867	0	0.395333	0	0.391352	1	0.644923	1	0.634728	0	0.149005											0.0448695	0	0.926438	1	0.0576093	0	0.901544	1	0.592986	1
0	0.0397705	1	0.727756	0	0.058107	0	0.060029	0	0.18643	0	0.333588	1	0.657513	0	0.382095	1	0.680646	0	0.434438											0.0393325	1	0.648926	1	0.26329	0	0.875363	1	0.655585	1
1	0.67241	0	0.0261315	1	0.294188	0	0.103345	0	0.0120181	1	0.552974	1	0.803069	0	0.443994	0	0.577847	1	0.753355											0.922778	1	0.655619	1	0.651533	1	0.920131	1	0.441438	1
0	0.123238	0	0.0628112	0	0.0897518	1	0.546851	0	0.0890889	0	0.206942	0	0.610513	0	0.508007	0	0.380863	0	0.340674											0.65573	1	0.046136	1	0.586061	1	0.656453	1	0.0972663	0
0	0.0315381	0	0.662762	1	0.51479	1	0.510338	0	0.0397561	1	0.78541	0	0.30421	0	0.254856	0	0.481708	1	0.836852											0.325994	1	0.0402678	1	0.0916647	0	0.620163	1	0.108162	0
0	0.0100108	0	0.170831	0	0.0159763	0	0.238246	0	0.250562	1	0.716713	1	0.628233	0	0.228772	1	0.57381	0	0.372018											0.201774	0	0.270233	1	0.874933	1	0.0609175	0	0.926027	1
0	0.0639135	0	0.128642	0	0.333696	1	0.474249	0	0.04766	0	0.52265	1	0.626342	1	0.806527	1	0.715434	1	0.785427											0.0614492	0	0.774884	1	0.0742543	0	0.565253	0	0.674574	1
1	0.856063	0	0.200978	0	0.468642	0	0.272136	0	0.169617	0	0.567451	1	0.509497	1	0.735414	1	0.441536	0	0.47598											0.775955	1	0.657199	1	0.637213	1	0.694833	1	0.0510948	0
0	0.367601	1	0.617285	0	0.095439	1	0.230586	0	0.0122842	0	0.277432	0	0.230324	0	0.346763	1	0.486451	0	0.268651											0.308507	1	0.0972663	0	0.0449169	0	0.0391615	0	0.694833	1
0	0.0102645	0	0.0267185	1	0.726024	0	0.27504	0	0.113194	0	0.192441	1	0.788161	0	0.236867	0	0.464891	0	0.700906											0.0882772	1	0.330097	0	0.923027	1	0.656057	1	0.0381625	1
0	0.0691442	0	0.041925	0	0.235066	0	0.0238839	0	0.577614	1	0.394526	0	0.569599	1	0.671946	0	0.381787	1	0.647938											0.0916647	0	0.694833	1	0.653522	1	0.860235	1	0.918598	0
0	0.0100303	0	0.0235877	0	0.109336	0	0.182174	1	0.833747	1	0.569463	0	0.602473	1	0.713276	1	0.614358	1	0.649722											0.233319	1	0.683114	1	0.863575	1	0.658531	0	0.570597	1
1	0.17263	0	0.155112	0	0.0207802	0	0.0830106	0	0.333931	0	0.760819	0	0.466926	1	0.511162	0	0.291929	0	0.72463											0.0422509	0	0.604738	0	0.860235	1	0.925818	1	0.0393325	1
0	0.0106303	0	0.0196857	1	0.746198	0	0.0296145	0	0.0119743	0	0.58272	0	0.180191	1	0.72206	1	0.708244	1	0.63845											0.642384	1	0.0828221	0	0.0707628	0	0.926683	1	0.0576093	0
0	0.0291681	1	0.33148	1	0.250252	0	0.0369141	1	0.203792	0	0.457676	0	0.206457	1	0.733372	0	0.363039	0	0.608914											0.625142	1	0.658541	1	0.0401446	1	0.325994	1	0.680864	1
0	0.04365	0	0.228583	0	0.217278	0	0.0451877	0	0.157755	0	0.489827	0	0.348746	1	0.778756	1	0.692974	1	0.291225											0.659245	1	0.710426	1	0.421756	1	0.790573	1	0.0521889	0
0	0.075744	0	0.0509978	0	0.019189	0	0.0222534	1	0.773238	0	0.252905	0	0.326624	0	0.406024	1	0.484655	1	0.723787											0.062218	1	0.918937	0	0.455116	1	0.0401425	0	0.0391615	0
0	0.0123856	0	0.0962223	0	0.0729164	0	0.0443056	0	0.198238	0	0.695185	1	0.807587	1	0.821885	1	0.458595	0	0.520913											0.0972663	0	0.695364	1	0.642384	1	0.362434	1	0.0448695	0
0	0.0100098	0	0.163714	1	0.673132	0	0.572668	0	0.0463641	1	0.615717	0	0.472592	1	0.659483	1	0.743505	1	0.769886											0.909801	1	0.659245	1	0.657199	1	0.0674033	0	0.0882772	1
1	0.271514	0	0.0586648	0	0.0522051	0	0.132396	0	0.524284	1	0.297148	1	0.561272	1	0.640802	1	0.485034	1	0.74752											0.872958	1	0.435128	0	0.906449	1	0.103304	0	0.926683	1
0	0.0141227	0	0.0327906	0	0.0620244	1	0.353382	0	0.222751	0	0.377431	1	0.712202	1	0.851078	1	0.420768	0	0.599391											0.658541	1	0.293309	1	0.476349	1	0.586061	1	0.336953	1
0	0.0106243	0	0.702674	1	0.743791	0	0.16891	0	0.0124902	1	0.359084	1	0.749071	0	0.403169	1	0.579792	1	0.580381											0.0391615	0	0.921286	1	0.0402678	1	0.570597	1	0.925818	1
0	0.0106625	1	0.418881	0	0.399578	0	0.458341	0	0.0831555	0	0.484303	1	0.66477	1	0.678254	1	0.507777	1	0.324505											0.103304	0	0.784083	1	0.658234	1	0.062218	1	0.0452251	0
0	0.012182	0	0.0221997	0	0.0629099	0	0.0501658	1	0.706537	0	0.428661	1	0.429907	0	0.211425	0	0.687481	1	0.682454											0.0576093	0	0.480414	1	0.655585	1	0.0510948	0	0.0401425	0
1	0.832276	0	0.0198966	1	0.752284	1	0.699866	0	0.0254281	0	0.28545	1	0.473323	1	0.769323	0	0.302964	1	0.739848											0.591894	1	0.429866	1	0.441438	1	0.784083	1	0.65573	1
0	0.642008	0	0.0743994	1	0.263996	0	0.426059	0	0.0997117	1	0.662092	0	0.418832	1	0.636231	1	0.689213	1	0.648694											0.396299	0	0.653401	1	0.642813	1	0.658234	1	0.046136	1
0	0.718381	0	0.226774	0	0.180323	0	0.102154	0	0.0641199	1	0.590553	1	0.317485	0	0.527682	0	0.352596	0	0.82207											0.201774	0	0.870228	1	0.233319	1	0.658541	1	0.655598	1
0	0.135033	0	0.0220292	1	0.505423	0	0.0247151	0	0.703893	0	0.456537	1	0.701943	0	0.404759	0	0.409715	0	0.557907											0.642813	1	0.658531	0	0.0801458	0	0.336953	1	0.359289	0
0	0.0139184	0	0.0235915	0	0.18041	0	0.442371	0	0.0124401	0	0.301555	1	0.548217	1	0.468261	0	0.254593	1	0.420744											0.866966	1	0.837806	1	0.65573	1	0.0393325	1	0.0381764	1
1	0.513002	0	0.0209258	0	0.573839	0	0.0295218	1	0.225755	0	0.523489	0	0.403793	0	0.463733	1	0.63158	0	0.30138											0.435128	1	0.656057	1	0.0513028	0	0.926438	1	0.103304	0
0	0.0100609	0	0.0517122	0	0.428827	1	0.574269	0	0.0252338	1	0.549348	1	0.460623	1	0.676357	0	0.71533	0	0.246189											0.774884	1	0.308507	1	0.0697705	0	0.428847	1	0.804524	1
0	0.026984	0	0.0547979	1	0.696479	0	0.318457	0	0.483296	1	0.788011	0	0.18757	0	0.365354	0	0.399221	0	0.370563											0.570597	1	0.455116	1	0.293309	1	0.0576093	0	0.435128	0
1	0.771254	0	0.123407	0	0.0161399	0	0.0234008	1	0.736771	1	0.467332	0	0.379284	1	0.251723	0	0.266713	1	0.784803											0.680864	1	0.10012	0	0.620163	1	0.517492	1	0.0983944	0
0	0.0177399	1	0.0914072	0	0.199471	0	0.283753	0	0.0153431	1	0.782357	1	0.593915	0	0.166794	0	0.38588	0	0.646578											0.841262	1	0.0673949	0	0.451761	1	0.0447408	0	0.882769	1
0	0.0126309	0	0.164166	0	0.0185544	0	0.0460516	1	0.529254	0	0.339547	1	0.430169	0	0.391749	0	0.666026	1	0.518139
0	0.0145195	0	0.295088	0	0.0848492	0	0.398672	0	0.10248	0	0.506272	1	0.179409	1	0.720034	0	0.41418	0	0.482252
0	0.100653	1	0.486892	0	0.0194009	0	0.0309544	1	0.578489	1	0.301241	0	0.42653	1	0.540003	1	0.74416	0	0.380535
0	0.0151401	0	0.0238554	0	0.0546783	1	0.489207	0	0.0162145	0	0.658838	0	0.190112	1	0.737921	1	0.748998	1	0.541855
0	0.383218	1	0.699363	0	0.125554	0	0.0584096	1	0.678434	0	0.328739	1	0.715446	0	0.398584	0	0.336341	0	0.594795
1	0.445986	0	0.241913	0	0.229848	0	0.0529384	0	0.0218261	0	0.297906	0	0.603705	0	0.3938	0	0.457674	1	0.277335
0	0.00985638	0	0.051388	0	0.692783	0	0.294123	0	0.176016	0	0.545363	1	0.516938	0	0.458614	1	0.63302	1	0.755932
0	0.0104127	1	0.234901	0	0.0638282	1	0.685954	1	0.668803	0	0.477668	0	0.561547	1	0.527122	1	0.692206	0	0.428866
1	0.682348	0	0.0546087	0	0.227787	0	0.0269267	0	0.180775	0	0.299373	1	0.53283	1	0.592438	1	0.558187	1	0.6961
0	0.0590339	0	0.0452337	0	0.203665	0	0.47949	0	0.0320953	1	0.681853	1	0.701646	1	0.686801	1	0.463225	0	0.221085
0	0.280537	0	0.156745	0	0.0698341	0	0.388017	0	0.0162859	0	0.42191	1	0.667531	0	0.647097	1	0.668248	1	0.714443
0	0.0572884	0	0.0199663	1	0.669172	0	0.262872	1	0.0157313	0	0.317829	0	0.767746	0	0.516097	1	0.643513	0	0.509911
0	0.117128	0	0.0386401	0	0.105203	0	0.0285732	0	0.0430471	0	0.179309	0	0.282043	1	0.658787	0	0.37639	1	0.74402
0	0.062446	0	0.0245829	0	0.339525	0	0.135945	0	0.0500572	0	0.202949	1	0.618063	0	0.316989	1	0.733774	1	0.46946
0	0.00971842	0	0.145762	0	0.546566	0	0.0256081	0	0.187663	1	0.715839	1	0.776493	0	0.198936	1	0.591911	1	0.714218
1	0.859209	0	0.626605	0	0.0495964	0	0.247901	0	0.0121602	0	0.182117	1	0.645529	0	0.313692	0	0.570121	1	0.674839
1	0.0824183	0	0.0229797	0	0.217466	0	0.499948	0	0.0375506	1	0.640843	1	0.374647	0	0.182646	0	0.460784	1	0.411995
0	0.456779	0	0.0255092	0	0.0142378	1	0.206526	0	0.048032	1	0.663693	1	0.844262	0	0.167678	1	0.582393	0	0.483729
0	0.0111956	0	0.103808	0	0.186429	1	0.788209	0	0.0226062	0	0.36564	1	0.79159	0	0.437504	0	0.650429	1	0.245054
0	0.0127917	0	0.496262	0	0.507635	0	0.119221	1	0.305566	1	0.412006	1	0.773507	1	0.685118	1	0.459928	1	0.819595
1	0.184269	1	0.469112	0	0.421605	0	0.0253557	1	0.460398	1	0.504221	1	0.696546	0	0.223345	1	0.719881	1	0.787232
0	0.382569	0	0.0971134	0	0.102364	1	0.796668	0	0.0213464	1	0.787089	0	0.414635	0	0.401154	0	0.437686	0	0.156273
0	0.0644057	1	0.562726	1	0.771254	1	0.168807	0	0.0514614	1	0.371324	1	0.626871	1	0.785302	1	0.640609	0	0.355711
0	0.0525369	0	0.0259087	0	0.0899871	1	0.429615	0	0.189126	0	0.181092	1	0.745907	0	0.140796	1	0.299467	0	0.315825
0	0.0857122	1	0.521261	0	0.236094	0	0.0888171	1	0.77595	0	0.485535	0	0.550564	1	0.427391	0	0.275532	1	0.562839
1	0.357711	0	0.0283018	0	0.388652	0	0.056484	0	0.0502835	1	0.3087	1	0.465436	0	0.327974	1	0.743888	0	0.353587
0	0.185174	0	0.0603186	0	0.0342818	0	0.0338134	0	0.0871128	0	0.377852	0	0.197151	0	0.46241	0	0.594038	1	0.538795
0	0.161397	0	0.0834403	0	0.38355	0	0.0631306	0	0.0188718	1	0.457351	0	0.308682	0	0.335655	0	0.520234	1	0.723776
0	0.0114093	0	0.40169	0	0.178916	0	0.547646	1	0.197088	1	0.788497	1	0.644608	1	0.586861	0	0.560682	1	0.343399
0	0.010883	0	0.394596	0	0.27557	0	0.0263703	0	0.0705974	1	0.823183	1	0.757337	0	0.333336	0	0.467534	1	0.61081
0	0.481816	0	0.144925	1	0.68924	0	0.0617089	0	0.150557	1	0.722025	0	0.712869	0	0.464606	1	0.646687	0	0.162574
0	0.321178	0	0.0850661	0	0.015211	0	0.0764751	0	0.0125491	0	0.44884	0	0.717158	1	0.596162	0	0.269107	0	0.282431
0	0.0173693	0	0.249227	0	0.0142977	1	0.397898	0	0.0335556	0	0.545352	1	0.714353	1	0.84706	1	0.370995	1	0.754388
0	0.231578	1	0.531036	0	0.0186348	0	0.0812799	0	0.132911	1	0.464705	0	0.474664	1	0.498078	0	0.596519	0	0.290339
0	0.291527	0	0.0793322	0	0.0293398	1	0.627447	0	0.364575	1	0.282791	1	0.722628	1	0.768021	1	0.729329	1	0.829419
1	0.0574625	0	0.0999132	0	0.033393	1	0.0774352	0	0.0388251	1	0.72019	1	0.593056	0	0.143079	1	0.748489	0	0.274732
1	0.60699	1	0.230831	0	0.623388	0	0.235509	1	0.453323	0	0.266731	1	0.779926	0	0.403043	1	0.520313	1	0.541323
0	0.0188167	0	0.0263084	0	0.0309992	1	0.652579	1	0.80956	0	0.263465	1	0.747654	0	0.634762	1	0.54252	1	0.802771
1	0.864519	0	0.0857196	0	0.210439	0	0.332057	0	0.156588	0	0.241989	1	0.372709	0	0.160987	0	0.568552	1	0.706116
0	0.457311	1	0.72171	0	0.0898114	0	0.154615	0	0.0451568	0	0.291127	1	0.801652	0	0.432154	0	0.485146	0	0.369356
0	0.0389416	1	0.620485	0	0.260032	0	0.0232182	1	0.841305	0	0.497664	0	0.433527	0	0.219491	0	0.3088	1	0.300968
0	0.279531	0	0.0239939	0	0.0488989	0	0.0744474	1	0.450978	1	0.659362	0	0.483331	1	0.282366	0	0.275202	1	0.811442
0	0.484906	0	0.0406352	0	0.0142767	0	0.182171	0	0.0357266	1	0.630103	1	0.703973	0	0.349761	0	0.250308	1	0.827662
0	0.009795	0	0.197796	0	0.0157247	0	0.220689	0	0.0317664	0	0.598911	0	0.344509	0	0.176587	1	0.759532	1	0.692712
0	0.0959683	0	0.0253172	0	0.0172823	0	0.0411309	0	0.0495762	0	0.509877	1	0.580908	0	0.282015	1	0.368993	0	0.542135
1	0.37236	0	0.0528228	0	0.146639	0	0.0246143	0	0.0355642	1	0.589741	1	0.817822	1	0.334618	1	0.710555	0	0.467923
1	0.351019	0	0.0306775	0	0.0150233	0	0.0247489	0	0.562834	0	0.29943	1	0.524868	1	0.613488	0	0.523924	0	0.589335
1	0.568036	0	0.677344	0	0.287703	1	0.104558	0	0.0425355	0	0.512159	0	0.360482	1	0.560826	0	0.444443	1	0.820971
0	0.0298755	0	0.527134	0	0.0160874	0	0.0504845	0	0.151894	0	0.625291	1	0.755559	1	0.583759	0	0.3936	1	0.805989
0	0.0593423	0	0.165176	0	0.309476	1	0.689843	1	0.552912	0	0.555612	0	0.171617	1	0.740327	1	0.742211	1	0.524951
0	0.062845	0	0.114201	1	0.461992	1	0.290785	0	0.0167842	1	0.436683	0	0.57459	0	0.377216	0	0.739236	1	0.600721
0	0.0122189	1	0.198081	0	0.256708	0	0.0277142	0	0.273693	0	0.555581	1	0.580603	0	0.181245	1	0.699011	0	0.162569
0	0.040919	0	0.116967	1	0.706973	0	0.0449856	0	0.0505845	1	0.563104	1	0.688154	0	0.225932	1	0.391522	0	0.159
0	0.594609	1	0.782654	1	0.211216	0	0.412386	0	0.111699	0	0.333817	1	0.693852	1	0.445912	1	0.277402	1	0.521059
0	0.041847	1	0.192324	1	0.676679	0	0.0881211	1	0.83245	0	0.576249	0	0.494357	1	0.617408	0	0.478787	1	0.821022
0	0.132097	0	0.0298885	0	0.0248359	0	0.0239749	0	0.0271658	0	0.194658	0	0.242593	0	0.757154	0	0.299856	0	0.644001
0	0.477265	0	0.473349	0	0.346977	0	0.11644	0	0.188701	1	0.331423	1	0.376959	1	0.692409	0	0.362775	0	0.338952
1	0.534816	0	0.165232	0	0.28722	0	0.0524361	0	0.0120137	1	0.36569	0	0.576079	1	0.691855	0	0.248973	0	0.365648
0	0.139639	0	0.0219035	0	0.252642	0	0.0620383	0	0.182355	1	0.449887	1	0.627646	0	0.463966	0	0.446931	0	0.361393
0	0.011069	0	0.0640148	1	0.744352	0	0.0453744	0	0.0350768	1	0.250558	1	0.783722	0	0.45697	1	0.560759	0	0.198547
0	0.0271029	0	0.108664	0	0.032077	0	0.632606	0	0.020936	1	0.821598	1	0.818839	1	0.847029	0	0.269746	0	0.357822
0	0.0130675	1	0.0233459	1	0.303411	0	0.0442661	0	0.363378	1	0.756919	1	0.39641	1	0.739596	0	0.726925	0	0.306301
0	0.701922	0	0.10861	0	0.641681	0	0.0446202	0	0.200773	1	0.392854	0	0.395444	0	0.245449	1	0.761168	0	0.399996
0	0.0391128	0	0.0201363	0	0.345176	0	0.0409574	0	0.484087	1	0.353557	0	0.21891	0	0.209985	0	0.589715	0	0.651538
0	0.103001	0	0.064133	0	0.0169313	0	0.133661	0	0.597332	1	0.80597	0	0.413393	0	0.15273	1	0.480553	1	0.334374
0	0.219205	0	0.279197	1	0.738503	0	0.110641	0	0.119796	1	0.516013	1	0.584462	1	0.649798	1	0.533123	0	0.402367
0	0.0129358	0	0.0342072	0	0.322701	0	0.0646246	0	0.0718508	0	0.321668	1	0.505608	1	0.649915	1	0.726716	1	0.250924
1	0.0317434	1	0.709901	0	0.0473412	0	0.0357485	0	0.265375	0	0.566196	0	0.387952	0	0.370959	1	0.695168	0	0.339111
0	0.0102085	0	0.134368	1	0.421743	0	0.289138	0	0.0748102	0	0.327485	0	0.312393	1	0.691166	0	0.473256	0	0.242449
0	0.125651	1	0.630482	0	0.431268	1	0.329213	0	0.0140392	0	0.308752	1	0.770096	1	0.753725	0	0.338039	0	0.393803
0	0.0178517	0	0.459383	0	0.268247	0	0.0262538	0	0.0265248	1	0.443747	0	0.420777	1	0.82254	0	0.528964	0	0.450141
0	0.461054	0	0.0361518	0	0.140248	1	0.793386	0	0.0443632	1	0.76925	0	0.515104	1	0.655102	0	0.547702	0	0.4712
0	0.0255012	1	0.580064	0	0.169624	1	0.540627	0	0.0117097	0	0.294439	1	0.733539	0	0.320032	0	0.541015	0	0.690151
0	0.0122624	0	0.0523044	1	0.721882	0	0.0279136	0	0.0260408	1	0.690583	0	0.391513	1	0.723952	0	0.311194	0	0.202169
1	0.102208	0	0.0435955	1	0.156135	0	0.0643915	0	0.0401928	0	0.612824	1	0.743091	1	0.826622	0	0.613055	0	0.43729
1	0.783109	0	0.0534062	0	0.0260513	0	0.0562515	0	0.0489793	0	0.187212	0	0.33175	1	0.692829	1	0.518793	1	0.816166
0	0.295498	0	0.0851934	0	0.232854	0	0.65255	0	0.0203511	1	0.521342	0	0.37404	1	0.746619	0	0.629305	1	0.597552
0	0.0720101	0	0.0643005	1	0.213406	0	0.0516299	1	0.79905	0	0.510259	1	0.77358	0	0.150519	1	0.712474	1	0.763117
1	0.888883	1	0.288875	0	0.0805281	0	0.156036	0	0.0116286	1	0.805511	1	0.613288	1	0.603348	1	0.542747	1	0.46014
0	0.166604	0	0.318229	1	0.556225	0	0.0555368	1	0.834919	1	0.291459	0	0.189272	0	0.550921	0	0.43351	1	0.431103
0	0.0121455	0	0.0343218	1	0.248504	0	0.176349	1	0.581628	1	0.302066	0	0.447267	0	0.650927	1	0.503952	1	0.768679
0	0.0115469	0	0.173786	1	0.730534	0	0.049144	0	0.0116715	0	0.211816	0	0.713936	1	0.726665	0	0.321078	0	0.701895
0	0.00988248	0	0.0454639	1	0.465701	0	0.0423138	0	0.268053	0	0.201513	1	0.658445	1	0.687471	0	0.397923	1	0.707831
1	0.864945	0	0.0385365	0	0.215356	0	0.16925	0	0.0759252	1	0.592431	0	0.318836	1	0.57174	0	0.584092	0	0.434387
0	0.0142556	0	0.028451	0	0.315115	1	0.46426	1	0.817777	0	0.315203	1	0.772565	1	0.594214	0	0.378068	0	0.449615
0	0.0626062	0	0.0318041	0	0.490804	0	0.10806	0	0.0138162	0	0.28146	1	0.733564	1	0.322755	1	0.519834	0	0.275316
0	0.0109998	0	0.0232086	1	0.33235	0	0.181723	0	0.0234549	1	0.739061	1	0.516792	0	0.647788	1	0.665125	1	0.369413
0	0.0344119	0	0.04107	0	0.0504417	0	0.0244176	0	0.0275184	0	0.397406	0	0.52797	0	0.732948	0	0.373074	0	0.517187
0	0.524928	0	0.0455165	1	0.744488	1	0.612971	1	0.206288	0	0.273507	0	0.331793	0	0.223681	1	0.555475	0	0.57552
0	0.0503028	1	0.337783	1	0.207082	0	0.129063	0	0.108127	1	0.400242	0	0.248902	0	0.499479	1	0.467758	0	0.147476
0	0.0110906	0	0.305422	1	0.123989	0	0.0271328	1	0.0447496	1	0.62032	1	0.715342	1	0.622899	1	0.683499	0	0.253582
0	0.15202	1	0.627505	0	0.0142778	0	0.0225628	0	0.0205832	1	0.741136	0	0.231334	1	0.851798	0	0.551254	0	0.247611
1	0.744202	0	0.397245	0	0.175998	0	0.0574701	0	0.127963	1	0.371137	1	0.482161	0	0.553493	1	0.714145	0	0.315622
0	0.823475	0	0.73406	1	0.718754	0	0.292231	0	0.0213769	1	0.426917	0	0.228096	0	0.202129	1	0.460758	0	0.528578
0	0.022673	0	0.562888	0	0.128389	0	0.0748136	0	0.0272615	0	0.691146	0	0.646461	1	0.519414	0	0.350555	1	0.669491
0	0.0639221	0	0.254629	0	0.145692	0	0.213274	0	0.0127401	1	0.791815	0	0.35913	1	0.850887	0	0.307706	1	0.407274
0	0.194999	1	0.699731	0	0.381371	0	0.0631644	0	0.0402926	1	0.76016	0	0.237954	1	0.827988	0	0.440551	1	0.278221
0	0.714858	1	0.205909	1	0.673333	0	0.308986	0	0.0630569	0	0.294224	1	0.751745	0	0.62998	0	0.362629	1	0.373157
0	0.066072	0	0.128849	0	0.0921683	0	0.123209	0	0.0148715	0	0.476135	1	0.723773	0	0.289811	0	0.3316	1	0.366303
1	0.503863	0	0.0382537	1	0.541549	0	0.0231574	1	0.0620657	1	0.554614	0	0.395498	1	0.631757	1	0.665024	0	0.408271
0	0.0306692	0	0.186578	1	0.746845	0	0.0247103	1	0.455952	1	0.579207	1	0.469356	1	0.823817	0	0.480896	0	0.351901
0	0.379157	0	0.231999	0	0.288543	0	0.0737384	0	0.0980802	0	0.246517	1	0.544819	1	0.547155	0	0.356256	1	0.236378
0	0.0236203	0	0.695858	0	0.161773	0	0.231655	0	0.0345816	1	0.719125	0	0.546615	1	0.695445	1	0.554019	1	0.723448
1	0.610716	0	0.443213	1	0.775137	0	0.0881943	0	0.267268	0	0.600025	0	0.262788	1	0.782676	0	0.360546	0	0.406736
0	0.489305	0	0.0244186	0	0.272878	0	0.0231585	0	0.0192759	1	0.439521	1	0.679999	0	0.36569	0	0.257396	1	0.602863
0	0.0845403	0	0.0242664	0	0.0454271	0	0.0635223	0	0.0183653	1	0.663181	1	0.618985	0	0.548074	1	0.268082	1	0.37501
0	0.139578	0	0.117562	0	0.0305552	0	0.0660963	0	0.437223	1	0.702736	0	0.633956	0	0.236234	0	0.33934	1	0.39638
0	0.177018	1	0.763503	0	0.0566128	0	0.0547135	1	0.745518	0	0.507019	1	0.538545	0	0.670537	0	0.46413	1	0.670726
0	0.0101489	0	0.126067	0	0.0194572	0	0.190007	0	0.0160214	1	0.572719	0	0.220451	0	0.488549	0	0.253584	1	0.540939
0	0.568136	0	0.0282744	0	0.101105	0	0.252027	0	0.588726	0	0.742286	0	0.402805	0	0.134583	1	0.561256	1	0.520325
1	0.526736	0	0.0348969	0	0.167967	1	0.469174	1	0.541879	0	0.210738	1	0.788279	1	0.317716	0	0.265968	1	0.816196
0	0.0103285	0	0.427315	0	0.0226088	1	0.737229	0	0.0257756	1	0.816252	1	0.729637	0	0.811252	0	0.388309	1	0.657257
0	0.03339	0	0.0249402	0	0.135997	1	0.474897	0	0.0418166	0	0.582292	0	0.479076	0	0.234052	0	0.51769	1	0.680405
0	0.0646465	0	0.0610092	0	0.0658265	0	0.192706	0	0.0208286	1	0.800246	0	0.417557	1	0.369133	1	0.742658	0	0.740705
0	0.816037	0	0.0657989	0	0.214685	0	0.159635	0	0.0118904	0	0.307613	0	0.211598	1	0.679003	1	0.679423	0	0.617623
0	0.0399706	1	0.777443	0	0.0246426	0	0.0268296	0	0.419702	0	0.404233	0	0.326919	1	0.542024	1	0.726892	0	0.244811
0	0.0147788	0	0.0531682	0	0.283503	0	0.33476	0	0.038857	0	0.373455	0	0.67959	1	0.378163	1	0.390316	1	0.822521
0	0.0102292	0	0.257998	0	0.316776	0	0.0369465	1	0.618487	1	0.757486	1	0.786742	0	0.681349	0	0.548657	1	0.455778
0	0.290921	0	0.181445	0	0.236165	0	0.0264639	0	0.468155	0	0.61138	0	0.396287	1	0.509563	0	0.357055	0	0.666346
0	0.0226203	0	0.0516767	0	0.400457	1	0.787234	0	0.0122851	1	0.739283	0	0.593989	1	0.669483	0	0.525221	1	0.608176
0	0.0633942	0	0.152014	0	0.203315	0	0.0972913	0	0.0117649	1	0.806331	0	0.174656	0	0.229761	1	0.4984	0	0.463914
0	0.0916866	0	0.135572	0	0.461432	0	0.490168	0	0.215446	0	0.456414	1	0.783996	1	0.396336	0	0.406933	1	0.638168
0	0.390165	0	0.0576254	0	0.148412	0	0.0727836	0	0.0442032	0	0.311914	1	0.595208	1	0.868539	1	0.623364	0	0.534848
0	0.00989863	1	0.697412	0	0.228491	0	0.271063	1	0.352665	0	0.466888	0	0.322733	1	0.775265	0	0.524212	1	0.734432
0	0.499395	0	0.0588881	1	0.725308	0	0.0242115	0	0.0202572	1	0.425877	0	0.406428	0	0.147556	1	0.713865	0	0.462398
1	0.400039	0	0.401831	1	0.763644	0	0.0374646	0	0.333448	1	0.5845	1	0.663401	1	0.612417	0	0.744966	1	0.788917
0	0.0364285	0	0.153486	0	0.121003	0	0.108478	0	0.119948	0	0.756513	1	0.755355	0	0.134537	1	0.708505	0	0.305364
0	0.695709	0	0.0642714	1	0.275652	0	0.209488	0	0.603349	1	0.681764	0	0.584181	1	0.369842	0	0.415526	1	0.768158
0	0.0191916	0	0.436836	1	0.573884	0	0.16635	0	0.146361	1	0.799763	0	0.447132	1	0.37517	0	0.366673	1	0.806206
0	0.0350322	0	0.0193953	0	0.244863	0	0.0396991	0	0.102322	1	0.611443	0	0.451555	0	0.222465	0	0.484955	0	0.27052
0	0.299474	0	0.0333304	0	0.0236907	1	0.141537	0	0.0986793	1	0.483294	0	0.529232	0	0.193884	0	0.343565	1	0.605629
0	0.0219706	0	0.0218824	0	0.189526	0	0.0959606	0	0.0803175	1	0.663374	0	0.516364	1	0.414241	1	0.547556	0	0.546921
0	0.0632403	0	0.350744	1	0.658806	0	0.0278994	0	0.2424	0	0.19455	0	0.419392	1	0.809375	0	0.606383	0	0.17551
1	0.691745	0	0.0371454	0	0.27878	0	0.0220813	0	0.23936	0	0.393601	0	0.36552	1	0.554066	1	0.563151	1	0.545791
0	0.0121799	0	0.128684	0	0.195235	0	0.0289627	1	0.337861	0	0.722162	1	0.282577	1	0.664889	1	0.464807	1	0.329433
0	0.290824	1	0.661914	1	0.462089	0	0.261318	0	0.0116583	1	0.210999	1	0.460563	1	0.732771	0	0.475636	1	0.841953
0	0.329621	1	0.680298	0	0.364996	1	0.805536	1	0.835184	1	0.387294	0	0.285475	0	0.397901	0	0.34047	0	0.23295
0	0.0154704	0	0.0720542	0	0.0514732	1	0.687387	0	0.0123497	0	0.355046	1	0.759273	0	0.173462	0	0.392557	0	0.2015
1	0.875952	0	0.0406685	0	0.216095	1	0.0442984	0	0.623107	0	0.203692	1	0.625041	0	0.293616	0	0.307837	0	0.272012
1	0.878218	1	0.475536	0	0.202479	0	0.0633598	0	0.0629104	0	0.6433	0	0.223072	1	0.404761	1	0.559021	1	0.174137
0	0.0135992	0	0.0581851	0	0.0204802	0	0.0644807	0	0.0119492	1	0.352928	1	0.574516	1	0.640965	1	0.664558	0	0.566329
0	0.773514	0	0.360479	0	0.023152	0	0.657321	1	0.315506	1	0.830385	0	0.595619	0	0.40383	1	0.661801	1	0.686462
0	0.0483229	1	0.463734	1	0.778137	1	0.759922	0	0.0774599	1	0.680084	0	0.567461	0	0.396533	1	0.447003	0	0.644323
0	0.0599795	0	0.0287773	0	0.0496743	0	0.0989074	0	0.0156919	0	0.375214	1	0.665116	1	0.791457	0	0.554948	0	0.478697
1	0.858826	0	0.560255	1	0.567108	0	0.186619	0	0.466769	1	0.50001	0	0.394105	1	0.82379	1	0.67717	0	0.154884
0	0.120478	0	0.504205	0	0.0195691	0	0.28189	1	0.761515	1	0.659239	1	0.833078	1	0.798895	1	0.581737	0	0.221677
0	0.326998	0	0.0307717	1	0.38827	0	0.116307	0	0.0121632	1	0.718441	1	0.570751	0	0.547552	0	0.367967	0	0.460427
1	0.889837	0	0.0787056	1	0.444181	0	0.0660671	0	0.0123972	1	0.638511	1	0.56238	0	0.409902	0	0.385593	1	0.421031
1	0.753533	0	0.0702373	0	0.0334336	0	0.40831	0	0.0314838	1	0.723151	0	0.294385	1	0.554633	1	0.612908	1	0.425687
0	0.327253	0	0.284277	0	0.260992	1	0.135371	0	0.503034
0	0.113541	0	0.0534623	0	0.0426649	1	0.260468	1	0.106714
0	0.0141997	1	0.630992	0	0.0332301	1	0.776437	0	0.499407
0	0.426496	0	0.0551612	0	0.081965	0	0.218455	0	0.0339857
0	0.42352	0	0.083072	0	0.364935	0	0.0609521	0	0.126906
0	0.0879564	0	0.0925693	0	0.719845	0	0.0228773	0	0.122376
1	0.6374	0	0.39604	0	0.0946212	1	0.804359	0	0.0199011
0	0.0534371	0	0.310437	0	0.021504	0	0.0782542	0	0.0123629
0	0.849291	0	0.0868712	0	0.265874	0	0.0838532	0	0.0166989
1	0.798579	0	0.157031	0	0.657489	0	0.236069	1	0.780193
0	0.052827	0	0.449026	0	0.05358	0	0.0226257	0	0.127137
1	0.294767	0	0.206004	0	0.300646	0	0.512956	0	0.0325258
0	0.0135327	0	0.266908	0	0.0620895	0	0.0257804	0	0.0394089
0	0.0583513	0	0.0393217	0	0.0308573	1	0.658726	0	0.235433
0	0.0107007	0	0.165243	0	0.17055	0	0.130023	0	0.0141537
1	0.425308	0	0.0943782	1	0.601035	0	0.620884	0	0.0154437
0	0.029483	1	0.375683	0	0.0333412	0	0.0374551	0	0.234514
0	0.165039	0	0.164721	0	0.112766	0	0.0452418	0	0.0119688
0	0.193093	1	0.457587	0	0.101135	0	0.0224309	0	0.022317
1	0.514863	0	0.304335	0	0.286955	0	0.0263499	0	0.044515
1	0.318057	0	0.356634	1	0.678432	1	0.714948	0	0.222045
0	0.0458966	0	0.376773	1	0.687425	0	0.0690145	0	0.0128786
0	0.0926808	0	0.0214787	0	0.0143826	0	0.32238	0	0.173338
0	0.0109804	0	0.185938	0	0.562716	0	0.112953	0	0.148138
0	0.00969536	1	0.727845	0	0.260186	0	0.344779	0	0.0509898
0	0.00989722	0	0.0389507	0	0.166618	0	0.10506	1	0.287354
1	0.439376	0	0.331402	0	0.19439	0	0.0279392	0	0.0117485
1	0.806908	0	0.038426	0	0.0348539	0	0.102717	0	0.0117622
1	0.79865	0	0.661133	1	0.565576	0	0.0574775	0	0.736259
0	0.0847264	0	0.185219	0	0.215415	0	0.049454	0	0.057086
0	0.0331264	0	0.194481	0	0.630746	0	0.471722	0	0.151002
1	0.0295451	0	0.0277994	0	0.113117	0	0.189786	0	0.28691
1	0.818466	0	0.042148	0	0.0940273	0	0.526231	0	0.0149929
1	0.570466	0	0.112315	0	0.0175647	0	0.0716665	0	0.24737
0	0.0338474	0	0.0430167	0	0.0400668	1	0.565025	0	0.0378749
1	0.8477	0	0.291096	1	0.738315	0	0.213652	0	0.324152
1	0.355019	0	0.0337453	0	0.0494264	0	0.0318334	0	0.320507
0	0.156262	0	0.0455019	1	0.637301	1	0.732117	0	0.333036
1	0.398718	0	0.0215371	0	0.0633011	0	0.0298884	0	0.0450513
0	0.214035	0	0.053801	0	0.219916	0	0.0474391	0	0.0492936
0	0.178964	1	0.637004	0	0.400095	0	0.123169	0	0.0123272
1	0.877071	0	0.0199958	0	0.441703	0	0.601811	1	0.512921
0	0.0233206	0	0.0364576	0	0.225503	0	0.231446	0	0.0203425
0	0.0214607	0	0.152133	0	0.0434261	0	0.053031	0	0.205682
0	0.277773	0	0.0320173	0	0.306492	0	0.0541481	0	0.0153675
0	0.123366	1	0.415597	0	0.0227035	0	0.0456146	0	0.0289657
0	0.402403	0	0.59286	0	0.0136059	0	0.0303576	0	0.0852978
0	0.00988872	0	0.143922	0	0.0147104	0	0.351232	0	0.0158282
0	0.0957228	0	0.0454048	0	0.0190647	1	0.532064	0	0.543733
1	0.582325	1	0.777431	1	0.659833	0	0.166138	0	0.0276805
0	0.0160658	0	0.162257	1	0.441653	0	0.0716956	0	0.0127978
0	0.00967507	0	0.0217508	0	0.0195322	0	0.0595262	1	0.050904
0	0.013447	0	0.57176	0	0.120966	0	0.0939303	1	0.605491
1	0.429641	0	0.0440087	0	0.0471281	0	0.395303	0	0.206192
0	0.0133407	1	0.51505	0	0.03722	0	0.0365412	0	0.102146
0	0.0282186	0	0.0250613	0	0.517885	0	0.244244	1	0.325605
0	0.0543359	1	0.76933	1	0.768326	0	0.0780401	0	0.10348
1	0.249899	1	0.765235	0	0.0368085	0	0.107537	0	0.328567
0	0.0203323	1	0.304777	0	0.281083	0	0.599725	1	0.753636
0	0.333619	0	0.157879	0	0.021421	1	0.619519	0	0.0118068
1	0.555964	1	0.699536	0	0.0994525	0	0.153479	0	0.0144588
0	0.105726	0	0.0284618	1	0.352186	0	0.0987642	0	0.23916
0	0.0552399	1	0.733759	0	0.420643	0	0.036435	1	0.314798
0	0.0278807	0	0.0315572	0	0.0249862	0	0.376623	0	0.10196
0	0.0131274	1	0.488036	1	0.329821	1	0.389909	0	0.0154871
1	0.654351	0	0.0861423	0	0.0771363	0	0.0422634	0	0.0189033
0	0.302797	0	0.337887	0	0.0380425	0	0.723644	0	0.0921112
0	0.265601	0	0.0275744	1	0.671829	0	0.182144	0	0.0177778
0	0.0117629	1	0.204296	0	0.0690908	1	0.576589	0	0.501159
0	0.0122707	1	0.460197	0	0.0505198	0	0.452403	0	0.0476441
0	0.351098	0	0.0397017	0	0.271402	0	0.346268	1	0.306571
0	0.0141126	0	0.0782589	0	0.0499186	1	0.701284	0	0.0133132
0	0.0512005	0	0.0248036	1	0.118409	0	0.586963	0	0.0198643
1	0.807678	1	0.375325	1	0.519009	0	0.357014	0	0.387731
0	0.0098797	0	0.177065	1	0.66518	0	0.600345	1	0.798347
0	0.029857	0	0.0487036	0	0.499786	0	0.0424254	1	0.78707
0	0.0140861	0	0.0258919	0	0.0195245	1	0.223076	0	0.0366086
0	0.237248	0	0.0351202	0	0.04007	1	0.550644	0	0.210557
0	0.00990283	1	0.586102	0	0.322968	0	0.100253	0	0.0217021
0	0.11858	1	0.330483	0	0.0866964	0	0.218432	0	0.0167383
0	0.00973619	0	0.28471	1	0.29856	0	0.245635	0	0.0167969
0	0.00974942	1	0.430377	0	0.0422359	0	0.0370645	0	0.0660907
0	0.0102118	0	0.549602	0	0.0389405	0	0.0368469	1	0.743941
0	0.483308	0	0.0222876	0	0.547393	0	0.0495332	0	0.0369394
0	0.0114265	0	0.739129	0	0.307914	0	0.639744	0	0.0140961
0	0.0558628	0	0.08224	0	0.37367	0	0.0297617	0	0.163706
0	0.13621	0	0.0344822	0	0.0446704	0	0.0269042	1	0.82913
0	0.249251	1	0.63593	1	0.709867	0	0.0776626	0	0.168792
0	0.00982384	0	0.168094	0	0.0215682	0	0.450963	1	0.137959
0	0.0802783	0	0.581471	0	0.0234565	1	0.681481	0	0.0162823
0	0.376715	0	0.321355	0	0.306048	1	0.350583	0	0.0477703
0	0.133168	0	0.18926	1	0.746315	1	0.435621	0	0.235674
1	0.0115659	0	0.450943	0	0.0235351	0	0.162746	0	0.0148588
0	0.0132574	0	0.0248395	0	0.436425	0	0.0288781	0	0.158555
0	0.209704	0	0.378365	0	0.197632	0	0.188911	0	0.0425154
1	0.505497	0	0.292267	0	0.0184152	0	0.0239353	0	0.0215097
0	0.0155698	0	0.0240671	0	0.0452171	0	0.0979587	0	0.387085
1	0.865654	1	0.671111	0	0.015255	0	0.418129	1	0.747869
0	0.111725	0	0.182491	0	0.0302731	0	0.0365727	0	0.350639
0	0.500418	1	0.75437	0	0.077794	0	0.0248318	0	0.0192294
0	0.445319	0	0.290141	0	0.340974	0	0.0243977	0	0.0544655
0	0.518736	0	0.0250763	0	0.128767	0	0.0242425	0	0.0241013
0	0.00987109	1	0.426428	0	0.154012	0	0.145257	0	0.243715
0	0.00966001	0	0.287304	0	0.117119	0	0.166329	0	0.319023
0	0.0204739	0	0.183782	0	0.162544	0	0.0596538	0	0.169711
0	0.126572	0	0.576804	0	0.499503	0	0.08266	0	0.116656
1	0.755449	1	0.753306	0	0.0662149	0	0.0358215	0	0.0172328
0	0.0137872	0	0.0387066	0	0.0466518	0	0.0404919	1	0.530564
1	0.208473	0	0.0406474	0	0.0368059	0	0.0243384	0	0.0988397
0	0.0107754	0	0.11137	1	0.731743	0	0.0739426	0	0.324793
1	0.879372	0	0.18217	1	0.543142	0	0.492363	0	0.0402581
0	0.010264	0	0.0754118	0	0.250179	0	0.654964	0	0.102719
0	0.0432784	0	0.693285	0	0.0138886	0	0.0393784	0	0.08677
0	0.0109538	1	0.683782	0	0.466603	0	0.067699	0	0.0448111
0	0.0312789	0	0.0631072	0	0.0200816	0	0.308242	0	0.709908
0	0.510902	0	0.356546	0	0.0358789	1	0.735794	0	0.0637893
0	0.339088	0	0.0996201	0	0.173935	0	0.0660822	1	0.138388
0	0.0210601	0	0.0225701	0	0.186061	1	0.205742	1	0.172979
0	0.388387	0	0.510808	1	0.681692	0	0.177695	0	0.120451
0	0.0864687	0	0.114613	0	0.0299607	0	0.0954716	0	0.0152419
0	0.036391	0	0.020122	0	0.0475038	0	0.12416	1	0.790215
1	0.752382	0	0.234412	0	0.0273398	0	0.063088	0	0.127859
0	0.0130826	1	0.399112	0	0.13853	0	0.0658647	0	0.321406
0	0.22935	0	0.0374977	0	0.357277	0	0.107185	0	0.168086
0	0.0176702	0	0.120065	0	0.311935	0	0.416608	0	0.0669976
0	0.0940058	1	0.0769034	0	0.548714	0	0.0219354	0	0.0942415
0	0.160608	0	0.0211071	0	0.455463	0	0.023715	0	0.140929
1	0.295367	0	0.0421785	0	0.396188	0	0.0747828	1	0.0374528
0	0.00972223	0	0.21618	0	0.283881	0	0.10173	0	0.0118154
1	0.622373	1	0.596437	0	0.028349	0	0.0219114	0	0.0812605
0	0.507264	0	0.236222	0	0.0676051	0	0.252802	0	0.018277
1	0.533086	0	0.0341167	0	0.124904	0	0.303094	0	0.194274
0	0.0103276	0	0.143284	0	0.2629	0	0.135356	0	0.384947
0	0.0929164	0	0.102748	0	0.054281	1	0.44672	0	0.30553
0	0.0115835	0	0.0246289	0	0.0196795	0	0.0503967	1	0.562016
0	0.35188	0	0.10342	1	0.656593	0	0.297448	0	0.0124782
0	0.0133793	1	0.323201	0	0.0284084	0	0.0325701	0	0.0145628
0	0.0112879	0	0.0260082	0	0.0870468	0	0.0587212	1	0.0537094
0	0.0214507	0	0.0367577	0	0.0440807	0	0.10456	0	0.307
1	0.174973	0	0.394517	0	0.0713781	0	0.248188	0	0.0791244
0	0.0256294	0	0.0567628	0	0.0974844	0	0.0911942	0	0.0330563
0	0.17362	0	0.0463031	0	0.639132	0	0.33955	0	0.0652299
1	0.156372	1	0.722823	0	0.0345452	0	0.483428	1	0.0960715
1	0.765843	0	0.244808	0	0.488408	0	0.105628	1	0.0746336
1	0.349124	1	0.0849649	0	0.0948841	0	0.0869483	1	0.83358
0	0.13626	0	0.0257219	0	0.0262226	1	0.141584	1	0.761626
0	0.62388	1	0.673001	0	0.358091	0	0.279013	0	0.302834
0	0.0111335	1	0.693813	1	0.738193	0	0.69206	0	0.188959
0	0.00968949	0	0.170604	0	0.564657	0	0.2985	0	0.126189
0	0.518011	0	0.681105	0	0.0349407	0	0.0921212	0	0.104542
1	0.542602	0	0.0236123	0	0.0479359	0	0.0539346	0	0.0180206
1	0.236775	0	0.186012	0	0.251546	0	0.37298	0	0.517622
0	0.455325	0	0.0882741	0	0.0655274	0	0.041298	0	0.0510253
1	0.521115	0	0.175185	0	0.159648	0	0.179122	0	0.336515
0	0.0357909	0	0.109636	0	0.113586	1	0.0491446	1	0.621696
0	0.0958169	0	0.0299786	0	0.141372	0	0.107821	0	0.257637
1	0.173548	0	0.0782752	1	0.588251	0	0.101121	1	0.550463
0	0.0102184	0	0.413652	1	0.73512	1	0.765468	0	0.0188969
0	0.46662	0	0.234415	0	0.0148543	0	0.0376572	1	0.717399
0	0.0108489	0	0.253861	0	0.417688	0	0.214638	1	0.0835093
1	0.604838	0	0.023586	0	0.484387	1	0.567032	0	0.0134095
0	0.0282352	0	0.175975	0	0.0316559	0	0.0650972	0	0.183709
0	0.520197	0	0.0303998	0	0.0198103	0	0.0905692	0	0.0205225
0	0.220708	0	0.463319	1	0.630869	1	0.640824	0	0.0478131
1	0.425848	0	0.0252775	0	0.0259256	0	0.0406514	0	0.0234792
0	0.0181943	1	0.359007	1	0.500422	0	0.597387	0	0.0894244
0	0.176203	0	0.0245933	0	0.0184452	0	0.0356096	0	0.449557
0	0.0102461	0	0.0619468	0	0.230562	0	0.0422285	0	0.0264827
0	0.0123034	0	0.0197246	0	0.0658231	0	0.494597	0	0.02277
0	0.0684158	0	0.207261	0	0.440485	0	0.0243628	1	0.746023
1	0.866795	0	0.263431	0	0.105071	1	0.645482	0	0.282798
0	0.0871589	0	0.0749656	1	0.632287	1	0.665271	0	0.272474
0	0.0106564	1	0.522741	0	0.266805	0	0.064776	0	0.0464428
0	0.0125106	0	0.0289894	1	0.781469	0	0.0231927	0	0.195588
0	0.0367573	0	0.0264682	0	0.0355433	0	0.397714	0	0.0121549
0	0.0661757	0	0.655327	0	0.736516	0	0.0581762	1	0.636588
1	0.51168	0	0.0481325	0	0.0795819	0	0.0583443	0	0.180633
0	0.0493178	0	0.151173	0	0.176541	0	0.0429736	0	0.324181
0	0.0175908	0	0.432675	1	0.415571	0	0.0410491	1	0.793966
0	0.012781	1	0.762718	0	0.101647	0	0.0749178	0	0.100848
0	0.466701	0	0.0442281	0	0.0210681	0	0.453155	0	0.0384415
1	0.892158	1	0.643495	0	0.0177617	0	0.106374	0	0.0964562
0	0.0201411	1	0.205023	0	0.0929112	0	0.405035	1	0.569028
0	0.113316	0	0.608657	0	0.2468	0	0.191146	1	0.482732
0	0.0447114	0	0.408938	0	0.460598	0	0.0540885	0	0.0121641
0	0.27565	1	0.118438	0	0.022344	0	0.135382	0	0.0235354
0	0.130378	0	0.104895	0	0.0534377	0	0.111132	1	0.10722
1	0.0541314	0	0.022012	0	0.0205272	0	0.128998	0	0.0116257
0	0.0134566	0	0.0981851	0	0.0325557	1	0.731258	0	0.0186225
1	0.77621	1	0.118459	1	0.621228	0	0.0242571	0	0.351497
1	0.0908533	0	0.0299773	0	0.0340943	0	0.0318757	0	0.0159182
0	0.150253	1	0.446837	0	0.0178643	0	0.423915	0	0.0228294
0	0.181438	0	0.651633	0	0.0814951	0	0.226116	0	0.0200764
1	0.878238	0	0.0323625	0	0.10495	0	0.253574	1	0.252453
0	0.542489	0	0.161897	0	0.0761179	0	0.536118	1	0.674196
0	0.134448	0	0.0277422	0	0.0344544	1	0.471904	0	0.0446889
0	0.00970836	0	0.528046	1	0.763812	0	0.080014	0	0.475538
0	0.722843	0	0.0981145	1	0.32862	0	0.2321	0	0.338536
0	0.00990226	0	0.0422069	1	0.722509	0	0.0237608	1	0.427261
0	0.0119898	0	0.0693944	0	0.0948793	0	0.0833659	0	0.160974
0	0.0352582	0	0.0204191	0	0.361645	0	0.409313	0	0.0585427
0	0.0173399	0	0.233582	0	0.325639	0	0.0679821	0	0.0237497
0	0.102073	0	0.0276654	1	0.604814	1	0.389117	0	0.0298026
0	0.024611	0	0.0575459	0	0.0236703	1	0.690986	0	0.0118753
0	0.0132218	1	0.73336	1	0.644816	1	0.616282	0	0.44458
0	0.218361	0	0.21498	0	0.181751	0	0.0304551	1	0.0745312
0	0.153238	0	0.51585	0	0.242747	0	0.0263814	0	0.410128
0	0.0719235	0	0.564617	0	0.0710968	1	0.545904	0	0.0296231
0	0.229195	0	0.0207885	0	0.198267	0	0.203035	0	0.292485
0	0.0578257	1	0.747751	0	0.0447485	1	0.794179	0	0.0783852
0	0.124435	0	0.056261	0	0.350991	1	0.0434161	0	0.335428
0	0.0136297	0	0.0584177	0	0.135986	0	0.0931034	0	0.0151498
0	0.0969226	0	0.500848	0	0.0338573	0	0.0514561	0	0.487473
0	0.0395172	0	0.134154	0	0.074483	0	0.358254	0	0.228538
0	0.0134366	0	0.0715543	0	0.020087	1	0.430501	0	0.0387415
0	0.0415264	0	0.0764422	0	0.380873	0	0.0345372	1	0.846324
0	0.011556	0	0.1922	0	0.0332442	0	0.402305	0	0.0483279
0	0.0149913	0	0.0658287	0	0.0327977	0	0.028048	1	0.1069
0	0.203311	0	0.108722	1	0.28543	0	0.0551637	0	0.0761169
0	0.344522	1	0.393863	0	0.173622	1	0.535029	0	0.251716
0	0.444636	1	0.688346	0	0.373494	0	0.35957	0	0.058377
0	0.0110844	0	0.0229919	0	0.226031	1	0.624781	0	0.273705
0	0.0186411	0	0.60719	0	0.157166	0	0.0286259	0	0.553806
0	0.382253	0	0.0480513	0	0.0248867	1	0.407437	1	0.148796
0	0.00980985	0	0.0278371	0	0.210446	1	0.803684	0	0.286209
0	0.00973631	0	0.0211914	0	0.274572	0	0.0224868	0	0.0235595
0	0.0102778	1	0.769933	0	0.0864121	0	0.228903	0	0.348145
1	0.255383	0	0.387364	0	0.302669	0	0.0483461	0	0.105358
0	0.00979419	0	0.019851	0	0.0198229	0	0.05219	0	0.0231094
0	0.0135355	0	0.0318653	0	0.0256197	0	0.174148	0	0.0462359
0	0.18191	0	0.0789404	1	0.678658	0	0.580118	0	0.0193171
0	0.00988806	1	0.75901	1	0.216368	0	0.025345	1	0.0519823
0	0.236927	1	0.156555	1	0.195905	1	0.173703	0	0.0703376
0	0.0101652	1	0.366925	0	0.0484376	0	0.0500544	0	0.481812
0	0.0886212	0	0.26758	0	0.328862	0	0.0411892	0	0.0129967
1	0.875979	0	0.0408236	0	0.153905	0	0.634788	0	0.0900778
1	0.661109	1	0.254577	0	0.059081	0	0.0299322	0	0.0152369
0	0.0108274	1	0.759237	0	0.0467481	0	0.667314	0	0.26948
0	0.0325813	0	0.0205091	0	0.0248796	0	0.0572151	0	0.0204598
0	0.473178	1	0.341383	0	0.268709	0	0.0239317	0	0.155133
0	0.445054	0	0.0241066	1	0.557782	0	0.138034	0	0.159305
1	0.500407	0	0.051041	0	0.175635	1	0.750915	0	0.0198955
0	0.0129643	0	0.033417	0	0.64487	0	0.0563651	0	0.121704
0	0.235503	0	0.333747	0	0.466051	0	0.0261176	0	0.46222
0	0.0145239	0	0.0365816	1	0.384204	0	0.0511	0	0.0182097
0	0.0243898	1	0.453972	0	0.0436841	0	0.0549994	1	0.705087
0	0.683788	0	0.0586939	0	0.0949447	0	0.0635067	1	0.671757
0	0.0151586	1	0.747909	0	0.379366	0	0.0219852	0	0.0123003
1	0.592391	0	0.0303545	0	0.5432	0	0.0235949	0	0.0218703
0	0.115352	0	0.169297	0	0.0215558	0	0.0328215	0	0.0211577
0	0.0554143	0	0.606926	0	0.319553	0	0.176115	0	0.0357514
1	0.887441	1	0.597567	0	0.0182925	0	0.174184	0	0.0580689
0	0.0194259	0	0.0366601	1	0.479229	0	0.029592	0	0.114902
0	0.010275	0	0.0260589	1	0.707145	0	0.243839	0	0.045467
0	0.0126793	0	0.131649	0	0.309644	1	0.537958	0	0.366938
1	0.830075	0	0.0737834	1	0.381944	0	0.191084	1	0.522069
0	0.0126999	0	0.0210694	1	0.383731	1	0.720177	0	0.0794037
0	0.0177061	1	0.682997	1	0.694995	1	0.398967	0	0.0530409
1	0.780571	0	0.033778	0	0.0224117	0	0.0719689	0	0.0122834
0	0.0333066	0	0.559799	0	0.185001	0	0.216762	0	0.0224455
0	0.0458077	0	0.0237725	0	0.104232	0	0.0270914	0	0.337704
1	0.574023	1	0.129219	0	0.060702	1	0.670995	1	0.753923
0	0.11541	0	0.0251051	0	0.0850539	0	0.160796	1	0.138039
0	0.114073	1	0.386406	1	0.416438	0	0.0849486	0	0.0471665
1	0.710308	1	0.55493	0	0.485928	0	0.261346	1	0.0580014
0	0.0507587	1	0.571363	0	0.342698	1	0.464429	0	0.104063
0	0.0298939	1	0.494596	0	0.368463	0	0.322141	0	0.015642
0	0.0098367	1	0.178484	0	0.0249259	1	0.710851	0	0.0315155
1	0.655929	0	0.464	0	0.0855079	0	0.180039	1	0.661771
0	0.48925	1	0.548382	0	0.257571	0	0.0263079	1	0.42827
0	0.0156645	0	0.286672	0	0.592982	0	0.500052	0	0.169744
0	0.00987085	1	0.703124	0	0.693656	0	0.0790001	0	0.411807
0	0.0110207	0	0.0574662	0	0.0686936	1	0.736107	1	0.1187
1	0.722081	0	0.517797	1	0.46793	0	0.346503	0	0.0170259
1	0.659588	0	0.545767	1	0.1516	0	0.129683	0	0.0536505
1	0.827999	0	0.393145	1	0.595258	1	0.339823	0	0.0205167
1	0.588647	1	0.0803353	0	0.0217189	1	0.74079	0	0.262903
1	0.366385	0	0.0211785	0	0.076738	0	0.154716	0	0.0175529
0	0.0718172	1	0.44506	0	0.043139	0	0.258717	0	0.142962
1	0.674775	0	0.277441	1	0.253887	0	0.0443389	0	0.0186426
0	0.664453	0	0.34519	1	0.447488	0	0.0248308	0	0.0122882
1	0.803384	0	0.0204155	0	0.100588	1	0.39921	0	0.241551
1	0.576649	0	0.11779	0	0.026937	0	0.0381042	0	0.0158441
0	0.496601	0	0.0219334	1	0.108802	0	0.03288	0	0.0591407
0	0.00984451	0	0.218235	1	0.120951	0	0.0449563	0	0.0122835
1	0.74968	0	0.0449657	0	0.040727	0	0.129255	0	0.0131346
0	0.0960412	0	0.143245	0	0.174354	0	0.0868927	0	0.0359255
0	0.140824	0	0.0474628	0	0.294943	0	0.0506253	0	0.0559856
0	0.534388	0	0.0248179	0	0.293648	0	0.0335756	0	0.0315046
1	0.18851	0	0.0721029	1	0.504553	0	0.126665	0	0.354847
1	0.849151	0	0.394284	0	0.229248	0	0.0481511	0	0.208923
0	0.281413	0	0.0277794	1	0.467457	0	0.121076	1	0.435491
0	0.0383744	0	0.0202644	0	0.212559	0	0.139327	0	0.0130031
1	0.0171613	0	0.0337606	1	0.612294	0	0.23934	0	0.679655
1	0.874388	0	0.293999	1	0.637255	1	0.664299	0	0.0391803
1	0.890397	0	0.275376	0	0.298549	0	0.10633	0	0.0155249
1	0.41548	1	0.41876	0	0.036061	0	0.0359059	0	0.0540507
0	0.106006	0	0.0617708	0	0.0326926	0	0.0399398	1	0.833501
0	0.0110048	0	0.121273	0	0.0332768	0	0.166522	0	0.0575631
1	0.406309	0	0.0284075	0	0.120887	1	0.53803	0	0.0395979
0	0.401865	1	0.709776	1	0.746314	1	0.532473	0	0.156257
0	0.203156	0	0.0519115	0	0.0135134	1	0.56021	0	0.0119811
0	0.0100411	0	0.0458239	0	0.0301735	0	0.121697	1	0.61304
0	0.0152157	0	0.0256223	0	0.095671	1	0.758881	1	0.474356
1	0.883405	0	0.0444704	0	0.358588	0	0.395605	0	0.106415
0	0.0127091	0	0.0299338	0	0.116834	0	0.126966	0	0.073511
0	0.0459289	0	0.535714	0	0.0220042	1	0.245772	0	0.119138
1	0.498431	0	0.137811	0	0.0986689	0	0.405502	1	0.070169
1	0.502666	0	0.0520101	1	0.448455	0	0.085191	0	0.0726395
0	0.0166737	0	0.0632763	0	0.329239	0	0.0884623	0	0.217041
0	0.016101	0	0.0497235	0	0.0158334	0	0.236109	0	0.0997904
0	0.0468836	0	0.391513	0	0.18322	1	0.602706	0	0.0589224
0	0.253637	0	0.0408289	0	0.0617784	0	0.0435445	0	0.0338285
0	0.0141174	0	0.28088	0	0.0700591	0	0.239769	0	0.682539
0	0.0129686	0	0.17071	0	0.217378	1	0.782909	0	0.282681
0	0.0562198	0	0.197709	0	0.236462	0	0.062466	0	0.0597134
1	0.756661	1	0.151891	0	0.0335843	0	0.114413	0	0.0117183
0	0.0114162	1	0.641462	0	0.0200891	0	0.373922	0	0.427162
0	0.268506	0	0.550684	0	0.0211157	0	0.0451201	1	0.666387
0	0.8028	0	0.0366742	1	0.636238	0	0.0582451	0	0.0613849
0	0.551668	0	0.0457164	0	0.022878	0	0.0239545	0	0.0127757
0	0.0111833	0	0.171467	0	0.04133	0	0.368548	0	0.0280761
0	0.00968782	0	0.163521	1	0.77632	1	0.753379	0	0.102292
0	0.0100698	0	0.02493	0	0.0382904	0	0.0489155	1	0.218019
0	0.0100184	0	0.0412418	0	0.390931	0	0.272609	0	0.440755
0	0.00979259	0	0.216965	1	0.14941	0	0.6408	1	0.727414
0	0.32955	0	0.0910956	0	0.164262	1	0.786376	1	0.608314
0	0.160003	1	0.178511	1	0.737844	1	0.735818	0	0.011761
1	0.714647	0	0.0234496	0	0.332058	0	0.0333413	1	0.752395
1	0.660068	0	0.113187	0	0.216889	0	0.058202	0	0.0368701
1	0.459483	1	0.363739	0	0.0718037	0	0.0313499	0	0.114157
0	0.00987938	0	0.672873	0	0.369277	0	0.249467	1	0.51195
0	0.0108127	0	0.0251291	0	0.0516204	0	0.104078	0	0.0249468
0	0.0718021	1	0.189013	1	0.719007	0	0.697456	1	0.499244
0	0.042456	1	0.469885	0	0.459187	0	0.0479704	0	0.015202
0	0.0663326	0	0.0414379	1	0.546839	0	0.0256491	0	0.0450918
0	0.0372031	0	0.0602597	0	0.216991	0	0.261943	1	0.812785
0	0.0183307	0	0.0258219	0	0.450019	1	0.546698	0	0.0235743
0	0.0199183	0	0.390285	0	0.0192136	0	0.0399197	0	0.13995
0	0.343229	0	0.0874966	0	0.0194899	0	0.0269647	1	0.336886
0	0.013911	0	0.215807	0	0.152445	0	0.173141	0	0.0547754
1	0.656077	0	0.300722	0	0.0158518	0	0.290875	1	0.12998
0	0.107609	0	0.0794414	0	0.0442792	0	0.0225965	0	0.588145
0	0.0113492	0	0.0209293	0	0.0765107	1	0.765718	0	0.0162416
0	0.346116	1	0.627178	1	0.70152	0	0.0864413	0	0.162408
0	0.0107025	0	0.114965	0	0.0175743	0	0.0299078	1	0.603459
1	0.584501	1	0.686642	1	0.643516	0	0.143266	1	0.630239
0	0.0429008	0	0.280208	1	0.694528	1	0.478735	0	0.0397855
0	0.0275904	0	0.0638175	1	0.575457	0	0.172823	0	0.376777
0	0.0978059	1	0.692335	1	0.45864	1	0.389661	0	0.0515669
0	0.146784	1	0.520056	0	0.240888	1	0.789078	0	0.0176057
0	0.0108699	0	0.0638225	0	0.102745	0	0.0217751	0	0.0163564
0	0.0158723	0	0.285062	0	0.241332	0	0.0245042	0	0.454001
0	0.0447792	0	0.0915242	0	0.359662	0	0.236763	0	0.0327635
0	0.158132	1	0.34354	0	0.102596	0	0.0377514	0	0.259112
0	0.00975551	0	0.0297537	1	0.0277415	0	0.0437483	0	0.252821
0	0.020661	0	0.0610481	0	0.712317	1	0.683302	0	0.174508
1	0.887656	0	0.0697802	0	0.505931	0	0.247102	1	0.64136
0	0.342655	0	0.142368	0	0.0787975	0	0.157201	1	0.794147
0	0.016266	1	0.77437	0	0.0565429	1	0.506647	0	0.262282
0	0.295191	1	0.200915	0	0.0715051	1	0.786935	0	0.0758384
1	0.177663	0	0.0731998	0	0.339164	0	0.253048	0	0.300744
0	0.0351792	1	0.560788	0	0.0626724	0	0.0600321	1	0.603987
0	0.0249806	0	0.0317178	0	0.0290461	0	0.421169	1	0.497613
0	0.194763	1	0.546807	0	0.0452231	1	0.299318	0	0.02373
0	0.668828	1	0.573217	0	0.531769	0	0.0289409	1	0.701736
0	0.0131627	0	0.0224956	0	0.0152408	0	0.0579853	0	0.0273135
0	0.277593	1	0.125892	1	0.48483	0	0.155918	0	0.0906235
0	0.0288367	0	0.20523	0	0.0456617	0	0.0489352	0	0.0273584
0	0.0283208	0	0.0280663	0	0.125655	0	0.0884227	0	0.0375517
1	0.753177	1	0.354493	0	0.0274718	0	0.263891	0	0.0149838
0	0.0250637	0	0.0775215	0	0.0748439	1	0.738847	1	0.618853

## Sheet: F3
NF54 Data (AUC)
	local_points_0_S1	local_points_10_S1	local_points_30_S1	local_points_60_S1	local_points_100_S1	local_points_0_S2	local_points_10_S2	local_points_30_S2	local_points_60_S2	local_points_100_S2	local_points_0_S3	local_points_10_S3	local_points_30_S3	local_points_60_S3	local_points_100_S3	local_points_0_S4	local_points_10_S4	local_points_30_S4	local_points_60_S4	local_points_100_S4	local_points_0_S5	local_points_10_S5	local_points_30_S5	local_points_60_S5	local_points_100_S5
fold1	0.551339	0.823661	0.751488	0.832217	0.875744	0.612903	0.560272	0.668506	0.693761	0.741087	0.466573	0.680224	0.884993	0.922394	0.920524	0.666667	0.764178	0.753366	0.79437	0.80253	0.79256	0.832703	0.857923	0.747793	0.901219
fold2	0.855482	0.880399	0.94103	0.959302	0.965947	0.59635	0.718591	0.814941	0.699066	0.825976	0.584853	0.864656	0.897616	0.892473	0.897148	0.549164	0.731742	0.794574	0.831701	0.887393	0.694552	0.679966	0.762334	0.723295	0.656585
fold3	0.744862	0.846208	0.924167	0.904323	0.902906	0.496667	0.680417	0.595833	0.737083	0.78375	0.586612	0.610131	0.760742	0.898236	0.858435	0.757305	0.775162	0.760958	0.841721	0.84375	0.747003	0.736668	0.631873	0.837536	0.881769
fold4	0.883929	0.60119	0.896577	0.90997	0.912946	0.54897	0.665406	0.76797	0.769021	0.850357	0.60381	0.718571	0.864286	0.860952	0.890952	0.606322	0.83046	0.78243	0.879721	0.874384	0.691047	0.739807	0.681379	0.815048	0.882303
fold5	0.852679	0.917411	0.910714	0.932292	0.933408	0.604456	0.691887	0.778058	0.63472	0.693779	0.700952	0.737381	0.793333	0.831429	0.828095	0.652709	0.857143	0.883415	0.779146	0.891626	0.625473	0.699454	0.635141	0.745271	0.742329
H37Rv Data (AUC)
	local_points_0_S1	local_points_10_S1	local_points_30_S1	local_points_60_S1	local_points_100_S1	local_points_0_S2	local_points_10_S2	local_points_30_S2	local_points_60_S2	local_points_100_S2	local_points_0_S3	local_points_10_S3	local_points_30_S3	local_points_60_S3	local_points_100_S3	local_points_0_S4	local_points_10_S4	local_points_30_S4	local_points_60_S4	local_points_100_S4
fold1	0.368881	0.418415	0.572844	0.548368	0.525641	0.412602	0.359756	0.495257	0.623984	0.653455	0.477895	0.391579	0.589474	0.654737	0.88	0.538679	0.660644	0.462451	0.721062	0.461886
fold2	0.5338	0.612471	0.677156	0.723776	0.721445	0.573848	0.422764	0.601626	0.488144	0.555556	0.861053	0.772632	0.850526	0.581053	0.871579	0.400219	0.425987	0.639254	0.517544	0.681469
fold3	0.604581	0.626281	0.589512	0.64135	0.696805	0.587798	0.610863	0.384673	0.424479	0.552083	0.738947	0.661053	0.811579	0.802105	0.675789	0.481935	0.525058	0.494172	0.597902	0.547203
fold4	0.586247	0.51049	0.54662	0.560606	0.635781	0.416726	0.523033	0.669738	0.5	0.570517	0.648421	0.616842	0.665263	0.757895	0.825263	0.685625	0.585625	0.6525	0.61125	0.646875
fold5	0.628205	0.715035	0.614802	0.615385	0.6419	0.290574	0.408221	0.661233	0.69596	0.715804	0.585263	0.530526	0.618947	0.482105	0.64	0.5225	0.401875	0.63125	0.658125	0.685

## Sheet: F4abcd
cpds	nf54_real_bin	k1_real_bin	cho_real_bin	sol65_real_bin	nf54_proba1	k1_proba1	cho_proba1	hepg2_proba1	clintH_proba1	clintM_proba1	clintR_proba1	caco_proba1	sol65_proba1	herg_proba1	cyp2c9_proba1	cyp2c19_proba1	cyp3a4_proba1	cyp2d6_proba1
1	0	0	0	1	0.531241	0.0309097	0.355761	0.587931	0.641498	0.789135	0.747632	0.854676	0.758554	0.584232	0.223476	0.300428	0.260972	0.38959
3	0			0	0.144771	0.0138352	0.127099	0.458923	0.525902	0.629218	0.630491	0.725396	0.60289	0.521899	0.261625	0.357931	0.27649	0.174728
4	0				0.106713	0.106183	0.201367	0.643337	0.629548	0.677177	0.701453	0.756833	0.664956	0.7985	0.189509	0.297504	0.189849	0.220638
5	0			1	0.141688	0.0196444	0.328883	0.498244	0.42563	0.740173	0.634751	0.811324	0.677392	0.665212	0.273417	0.373689	0.4636	0.372283
6	0	0	1	1	0.236668	0.0191158	0.399542	0.571209	0.485181	0.742892	0.657912	0.803077	0.687683	0.676303	0.30062	0.318686	0.323193	0.34554
7	0	0	0	1	0.598063	0.0319228	0.41016	0.787213	0.687487	0.891052	0.803339	0.833765	0.727307	0.668993	0.309341	0.289931	0.320383	0.415862
8	0	0		1	0.239927	0.0305541	0.253616	0.633871	0.573714	0.787384	0.735973	0.830958	0.743793	0.662634	0.266417	0.253305	0.235554	0.344617
9	0		0	0	0.365146	0.0631582	0.439448	0.627791	0.569431	0.818882	0.771136	0.833819	0.460388	0.705026	0.379197	0.340716	0.279647	0.3437
10	0				0.349187	0.162932	0.344294	0.49984	0.650313	0.888314	0.816457	0.82501	0.388088	0.880639	0.568456	0.512515	0.581042	0.370547
11	1	0	1	1	0.426594	0.0122376	0.370083	0.550393	0.600997	0.866763	0.735641	0.811581	0.679149	0.656485	0.307914	0.339908	0.360656	0.387806
12	0	0	0	0	0.487939	0.0370084	0.454732	0.533615	0.703722	0.908352	0.807292	0.865827	0.763131	0.652626	0.239771	0.307449	0.244062	0.401953
13	0	0	1	1	0.266944	0.105254	0.460864	0.676635	0.565992	0.849248	0.718249	0.822743	0.718456	0.660154	0.320227	0.348955	0.331716	0.39507
14	1	1	0	1	0.769251	0.120002	0.385874	0.805032	0.713262	0.90281	0.788525	0.84289	0.781169	0.656045	0.201452	0.249031	0.215929	0.455735
15	1	1	0	1	0.761314	0.264398	0.620353	0.81325	0.730904	0.91231	0.857233	0.857371	0.741747	0.837806	0.269131	0.251674	0.391143	0.570907
16	1	0	0	1	0.493427	0.0275605	0.319488	0.799973	0.690286	0.906646	0.814543	0.835358	0.692058	0.701399	0.290853	0.28376	0.312957	0.48863
17	0	0	1	1	0.519009	0.0303622	0.665959	0.54643	0.532799	0.671411	0.63025	0.83928	0.759884	0.65836	0.272991	0.292022	0.255699	0.400558
18	1	0	1	1	0.797453	0.0637624	0.613667	0.626509	0.424249	0.74164	0.449429	0.888969	0.785003	0.653405	0.193772	0.198856	0.264781	0.419722
19	1	0	0	1	0.735523	0.0855299	0.478633	0.685934	0.454394	0.793944	0.584501	0.878035	0.778771	0.870228	0.23607	0.213803	0.265523	0.391419
20	1	0	0	1	0.745335	0.17421	0.665601	0.72931	0.551202	0.868564	0.679868	0.880983	0.776215	0.918598	0.166551	0.215452	0.319652	0.401239
21	1	0	0	1	0.551001	0.115346	0.651295	0.704958	0.532858	0.810512	0.608686	0.852918	0.718443	0.706301	0.216277	0.212659	0.411533	0.328443
22	1	1	1	1	0.805864	0.59585	0.646611	0.648243	0.481416	0.735064	0.691479	0.890589	0.786819	0.680063	0.185784	0.251675	0.383733	0.543366
23	1	0	0	1	0.345961	0.0237741	0.106256	0.635159	0.555996	0.472263	0.726102	0.870601	0.776656	0.651378	0.263116	0.259552	0.393241	0.215033
24	1	0	0	0	0.469656	0.161578	0.259977	0.763175	0.702194	0.740644	0.808754	0.878446	0.618848	0.655598	0.244945	0.262181	0.408403	0.349889
25	1	0	0	1	0.552897	0.0129518	0.660185	0.685389	0.342526	0.725542	0.506892	0.84285	0.725779	0.822425	0.355503	0.365802	0.394605	0.392422
26	0	0		1	0.420158	0.0301826	0.403279	0.714922	0.479505	0.891986	0.670486	0.823574	0.726593	0.655555	0.245839	0.282959	0.454083	0.390524
27	1	1	1	1	0.722285	0.134281	0.644371	0.697976	0.464071	0.798233	0.511134	0.843238	0.728663	0.668027	0.216273	0.328083	0.417688	0.330427
28	1	0	1	1	0.439555	0.0204008	0.573892	0.739434	0.37582	0.736331	0.530928	0.824506	0.729543	0.665796	0.343042	0.355961	0.468672	0.410723
29	1	1	1	1	0.712786	0.35562	0.546026	0.694641	0.517696	0.780508	0.59688	0.830961	0.757784	0.89338	0.259014	0.330259	0.513249	0.464797
30	1	1	1	1	0.779347	0.141563	0.732967	0.682977	0.459212	0.745477	0.492176	0.884436	0.762346	0.656453	0.233895	0.294412	0.402655	0.335152
31	1	0	0	1	0.626379	0.132483	0.588611	0.776578	0.421876	0.809397	0.642963	0.86505	0.696098	0.862418	0.302979	0.257719	0.355726	0.336347
32	1	0	0	1	0.802856	0.0523539	0.606237	0.662825	0.405525	0.786631	0.437046	0.88929	0.785726	0.655767	0.165053	0.204346	0.285345	0.42856
33	0	0	0		0.663453	0.12267	0.410088	0.640771	0.494267	0.75858	0.572435	0.863443	0.776879	0.537921	0.20666	0.24937	0.277558	0.354855
34	0	0	0	1	0.58686	0.139143	0.305789	0.612269	0.564022	0.771269	0.488612	0.826765	0.755992	0.360063	0.236554	0.214275	0.312842	0.289083
35	1	0	0		0.382481	0.111883	0.35618	0.667914	0.592136	0.678943	0.590065	0.802662	0.767148	0.398977	0.214313	0.275658	0.34119	0.242542
36	0			1	0.159014	0.0421319	0.311869	0.6836	0.577985	0.674016	0.556416	0.854488	0.771562	0.454506	0.126568	0.211532	0.120524	0.322436
37	1	1	0	1	0.806858	0.434165	0.589557	0.624289	0.47973	0.826596	0.744241	0.891393	0.785625	0.692429	0.167014	0.260845	0.389347	0.455346
38	1	1	1	1	0.803813	0.712359	0.724575	0.71734	0.518336	0.79122	0.691565	0.89077	0.779559	0.691035	0.17585	0.284596	0.438744	0.487198
39	1	1	1	1	0.788212	0.537854	0.691398	0.731363	0.540437	0.663259	0.585668	0.87687	0.742147	0.689559	0.255309	0.30857	0.467098	0.327698
40	1	1	1	1	0.776368	0.430869	0.59032	0.710579	0.543344	0.698567	0.61053	0.861659	0.746593	0.708248	0.244467	0.311366	0.519699	0.31523
41	0		0	1	0.431053	0.378208	0.295506	0.582474	0.667829	0.725817	0.644913	0.811257	0.775083	0.268716	0.18867	0.262148	0.407621	0.204715
42	0			1	0.58452	0.267081	0.518092	0.64781	0.62076	0.706568	0.654139	0.796066	0.78422	0.388471	0.182716	0.20356	0.427182	0.511831
43	0		0	1	0.394883	0.267698	0.202917	0.541782	0.516856	0.689663	0.538324	0.756868	0.779229	0.313492	0.168199	0.224541	0.210149	0.215671
44	0			0	0.153767	0.162506	0.339283	0.730659	0.628609	0.653893	0.694497	0.846349	0.77507	0.479148	0.142028	0.277167	0.127792	0.425563
45	1	0	0	1	0.490209	0.192047	0.34688	0.713878	0.436293	0.779678	0.725093	0.874272	0.738453	0.918937	0.272628	0.259611	0.468515	0.407835
46	0	0	0	1	0.35766	0.0249898	0.688436	0.653459	0.697838	0.840734	0.817904	0.860851	0.784336	0.651967	0.204971	0.265965	0.449551	0.426719
47	0	0	0	1	0.359335	0.0251233	0.689235	0.653146	0.698402	0.84087	0.817922	0.860859	0.784503	0.652071	0.203441	0.265962	0.449331	0.427097
48	1	0	1	1	0.806724	0.290145	0.547484	0.699939	0.500036	0.833492	0.712156	0.866813	0.773413	0.699238	0.162243	0.27439	0.397424	0.441895
49	1	0	1	1	0.805487	0.293918	0.546549	0.699539	0.499726	0.833339	0.712465	0.866819	0.773428	0.919378	0.164426	0.275187	0.392864	0.441602
50	0		0	0	0.321356	0.0718326	0.157416	0.764131	0.584854	0.813013	0.635764	0.864475	0.481262	0.651424	0.291802	0.30902	0.48167	0.436912
51	0	0	0	0	0.59696	0.102576	0.485867	0.73437	0.614732	0.854964	0.815226	0.882575	0.66339	0.684165	0.2663	0.269626	0.368249	0.374766
52	0	0	0	0	0.40437	0.0518679	0.147487	0.764528	0.709744	0.809569	0.775705	0.880598	0.627068	0.655548	0.273331	0.284983	0.452591	0.390032
53	1	0	0	1	0.676049	0.321867	0.55559	0.675436	0.627098	0.844851	0.775784	0.881976	0.597818	0.821057	0.307497	0.25874	0.448519	0.324701
54	0	0	0	1	0.453906	0.112297	0.113116	0.638487	0.734866	0.900759	0.784384	0.888677	0.746942	0.676931	0.193033	0.219049	0.382667	0.290345
55	1	1	0	1	0.744492	0.573839	0.503281	0.592126	0.727976	0.903948	0.831704	0.859029	0.674815	0.655697	0.295921	0.296787	0.487183	0.357819
56	1	1	1	1	0.762226	0.613871	0.564616	0.729765	0.634882	0.907682	0.859252	0.88028	0.727727	0.658531	0.204868	0.30804	0.414238	0.483791
57	0	0	0	1	0.644892	0.333284	0.615631	0.626038	0.586265	0.733568	0.645714	0.86773	0.76406	0.926298	0.18924	0.35002	0.473916	0.648061
58	1	1	1	1	0.81977	0.375666	0.752596	0.810585	0.33937	0.576223	0.611995	0.891899	0.778049	0.911212	0.192844	0.316038	0.413711	0.505799
59	0			1	0.707678	0.390115	0.5418	0.603885	0.547868	0.765179	0.738382	0.809049	0.755435	0.678011	0.190267	0.274454	0.400467	0.427911
60	0	0	0	1	0.758538	0.335064	0.493116	0.511012	0.449156	0.748657	0.629301	0.860541	0.767623	0.72916	0.205802	0.270818	0.385298	0.479318
61	0			0	0.714211	0.352815	0.507487	0.609826	0.501103	0.69966	0.688058	0.825708	0.74312	0.90696	0.188691	0.282484	0.438697	0.453034
62	1	1	1	1	0.709409	0.285194	0.587311	0.625671	0.524608	0.742208	0.661353	0.851287	0.661998	0.926355	0.229626	0.309796	0.439002	0.373536
63	1	1		0	0.664604	0.151642	0.555123	0.699093	0.535967	0.663935	0.708878	0.872917	0.655574	0.878183	0.268496	0.321697	0.38108	0.32067
64	0	0		1	0.673275	0.194637	0.537445	0.665799	0.561908	0.657864	0.618653	0.860959	0.761754	0.657636	0.204494	0.267818	0.326186	0.356614
65	0			0	0.618313	0.211566	0.538444	0.7113	0.519924	0.747307	0.637083	0.849009	0.742704	0.69523	0.209966	0.244184	0.250192	0.314383

## Sheet: F4efg_EDT5
cps_naph	nf54_proba1	nf54_real	sol65_proba1	sol65_real	cps_pyr	mtb_proba1	mtb_real	sol_proba1	sol_real
1	0.142446	0	0.159822	0	1	0.255681	0	0.408986	1
2	0.08271	0	0.80962	1	2	0.251588	0	0.570892	1
3	0.503671	0	0.662388	0	3	0.312174	1	0.463741	0
4	0.480636	1	0.698113	1	4	0.213316	0	0.426738	1
5	0.321959	0	0.134289	0	5	0.317413	0	0.61222	1
6	0.325194	0	0.140859	1	6	0.375783	1	0.485981	1
7	0.157298	0	0.157828	0	7	0.231858	0	0.512682	1
8	0.369822	0	0.685143	1	8	0.270614	0	0.727829	1
9	0.169734	0	0.694354	1	9	0.383159	1	0.408988	1
10	0.369205	0	0.147018	0	10	0.0564905	1	0.48705	0
11	0.254062	0	0.139413	0	11	0.0890856	1	0.400789	1
12	0.1673	0	0.205968	0	12	0.0575062	1	0.389447	0
13	0.135511	0	0.191196	0	13	0.238294	0	0.428949	1
14	0.140288	0	0.160359	0	14	0.297411	0	0.575757	1
15	0.122085	0	0.181818	0	15	0.175593	0	0.652269	1
16	0.253578	0	0.174355	0	16	0.378336	1	0.587237	1
17	0.242648	0	0.166729	0	17	0.350331	0	0.486223	1
18	0.171991	0	0.167843	0	18	0.279831	1	0.489542	1
19	0.117028	0	0.806434	1	19	0.333155	1	0.410725	0
20	0.430307	0	0.793966	1	20	0.135485	1	0.512483	1
21	0.188704	1	0.367998	1	21	0.109877	0	0.642402	1
22	0.248928	0	0.179043	0	22	0.220026	1	0.496487	1
23	0.334689	0	0.697557	0	23	0.369662	1	0.560973	1
24	0.443413	0	0.707845	1	24	0.0662108	1	0.239588	0
25	0.266273	0	0.176872	0	25	0.0804868	0	0.600796	1
26	0.169878	0	0.181788	0	26	0.0876927	0	0.633439	0
27	0.142663	0	0.189968	0	27	0.156331	1	0.468407	0
28	0.237574	1	0.216525	1	28	0.0977531	1	0.422337	0
29	0.147214	0	0.1609	0	29	0.0861878	0	0.497817	1
30	0.130158	0	0.25697	0	30	0.280989	0	0.730562	1
31	0.186321	0	0.257671	0	31	0.253326	0	0.758503	1
32	0.111285	0	0.202247	0	32	0.164037	1	0.57097	1
33	0.12547	0	0.336509	1	33	0.219567	1	0.566849	0
34	0.153009	0	0.206542	0	34	0.178014	1	0.51369	0
35	0.253488	0	0.224146	0	35	0.124486	1	0.471815	0
36	0.266958	0	0.224907	0	36	0.259895	1	0.576462	1
37	0.303897	0	0.365866	0	37	0.184378	1	0.539525	1
38	0.56624	1	0.799621	1	38	0.187277	0	0.621862	0
39	0.231831	0	0.778688	1	39	0.219784	1	0.489595	1
40	0.162312	0	0.773417	1	40	0.0938042	0	0.566393	0
41	0.342781	0	0.464502	0	41	0.15851	0	0.711631	1
42	0.198367	0	0.739145	1	42	0.351666	1	0.470953	0
43	0.241526	0	0.554966	0	43	0.206734	1	0.487222	1
44	0.123843	0	0.34899	0	44	0.261342	0	0.526185	1
45	0.317572	0	0.50834	0	45	0.273344	1	0.448331	1
46	0.162789	0	0.594955	0	46	0.161716	0	0.681814	1
47	0.484163	0	0.18282	0	47	0.142568	0	0.639248	1
48	0.19482	0	0.483252	0	48	0.173736	1	0.565236	1
49	0.133231	0	0.490801	0	49	0.193735	0	0.655093	1
50	0.222967	0	0.242667	0	50	0.225629	1	0.537584	1
51	0.30136	1	0.266189	0	51	0.294366	1	0.444589	1
52	0.50117	0	0.154277	0	52	0.212814	0	0.558025	1
53	0.223528	1	0.186807	0	53	0.29016	0	0.669831	1
54	0.262671	1	0.434878	1	54	0.305273	1	0.434472	0
55	0.200074	0	0.37019	1	55	0.139584	1	0.510566	1
56	0.107449	1	0.381195	0	56	0.178112	1	0.471775	0
57	0.100356	0	0.290795	0	57	0.10232	0	0.651638	1
58	0.280132	0	0.461862	1	58	0.127666	0	0.659334	1
59	0.208835	0	0.541155	1	59	0.368524	1	0.478116	1
60	0.301841	1	0.266238	0	60	0.141233	0	0.55182	1
61	0.201324	0	0.580019	1	61	0.150316	1	0.47328	1
62	0.250511	0	0.55105	1	62	0.0949971	0	0.640445	1
63	0.215337	0	0.477617	0	63	0.389381	1	0.372443	1
64	0.159328	0	0.547006	0	64	0.104389	1	0.468478	1
65	0.19511	0	0.506599	0	65	0.288987	1	0.475923	0
66	0.252131	0	0.231432	0	66	0.40067	1	0.409099	0
67	0.180677	0	0.662544	1	67	0.388277	1	0.504667	0
68	0.313605	0	0.198074	0	68	0.132662	1	0.579639	0
69	0.260068	0	0.483058	1	69	0.310914	1	0.403454	1
70	0.123302	0	0.55365	1	70	0.143108	1	0.524808	0
71	0.12472	0	0.290635	0	71	0.406761	1	0.424486	1
72	0.201443	1	0.382149	0	72	0.232779	0	0.68126	1
73	0.249851	1	0.537427	0	73	0.0646643	0	0.623831	1
74	0.320211	1	0.335444	1	74	0.213015	0	0.455182	1
75	0.153486	0	0.798531	1	75	0.0967176	1	0.478906	1
76	0.407553	1	0.747569	1
77	0.205395	0	0.809169	1
78	0.205329	0	0.808983	1
79	0.28874	0	0.411538	0
80	0.242156	1	0.512525	1
81	0.201045	0	0.514999	1
82	0.25106	0	0.557705	1
83	0.216105	0	0.201036	0
84	0.114514	0	0.317106	0
85	0.410523	0	0.476019	1
86	0.231384	0	0.703266	1
87	0.499471	1	0.758526	1
88	0.500817	1	0.758776	1

## Sheet: EDF1
PF_NF54_real	MAIP_NF54_Score	PF_K1_real	MAIP_K1_Score	MTB_H37Rv_real	ChemTB_Proba1	P450_CYP3A4_real	ADME_NCATS_CYP3A4_inhib_proba1	P45_CYP2C9_real	ADME_NCATS_CYP2C9_inhib_proba1	P450_CYP2D6_real	ADME_NCATS_CYP2D6_inhib_proba1	ClintH_real	ADME_NCATS_ClintH_proba1	ClintR_real	ADME_NCATS_ClintR_proba1	AqSol_real	ADME_NCATS_S Aqol_proba1
1	55.3215	1	55.3215	0	0.137111	0	0.503	0	0.414	0	0.412	1	0.001	1	0.005	0	0.003
0	58.5665	0	58.5665	0	0.153218	0	0.462	0	0.394	0	0.408	0	0.003	1	0.01	0	0.006
1	63.7709	1	63.7709	0	0.125318	0	0.484	0	0.381	0	0.462	1	0.005	1	0.017	0	0.038
1	62.4313	1	62.4313	0	0.152461	0	0.476	1	0.448	1	0.394	1	0.009	1	0.248	0	0.739
0	62.5128	0	62.5128	0	0.13388	0	0.375	0	0.319	0	0.343	0	0.005	1	0.021	1	0.089
0	57.0647	0	57.0647	0	0.190147	0	0.327	0	0.528	0	0.49	0	0.005	1	0.01	0	0.008
1	67.8945	1	67.8945	0	0.185407	0	0.349	0	0.43	0	0.457	0	0	0	0.001	0	0.004
0	62.0986	0	62.0986	0	0.268078	0	0.465	0	0.43	0	0.415	1	0.012	1	0.106	0	0.002
1	64.1867	1	64.1867	0	0.293632	0	0.486	0	0.44	0	0.45	1	0.004	1	0.106	1	0.003
1	60.0349	1	60.0349	0	0.401563	0	0.527	0	0.4	0	0.374	1	0.129	1	0.837	0	0.006
1	63.8096	1	63.8096	0	0.113788	0	0.532	0	0.411	0	0.394	1	0.002	1	0.216	1	0.304
1	63.9499	1	63.9499	0	0.250792	0	0.5	0	0.384	1	0.496	1	0.016	1	0.54	1	0.11
1	58.6859	1	58.6859	0	0.370522	0	0.416	0	0.411	0	0.378	0	0.008	1	0.008	0	0.083
1	65.0902	1	65.0902	0	0.0948718	1	0.453	1	0.449	0	0.381	1	0.013	1	0.231	0	0.001
0	64.3145	0	64.3145	0	0.110918	1	0.413	1	0.459	0	0.45	1	0.184	1	0.477	1	0.992
1	57.4578	1	57.4578	0	0.160563	0	0.436	0	0.416	1	0.507	1	0.042	0	0.017	0	0.002
0	59.082	0	59.082	0	0.154755	1	0.437	1	0.437	0	0.445	1	0.019	1	0.018	0	0.002
1	67.9001	1	67.9001	0	0.139236	1	0.474	0	0.491	0	0.388	0	0.53	1	0.462	0	0.001
1	65.3207	1	65.3207	0	0.107465	0	0.419	0	0.423	1	0.485	1	0.812	1	0.717	0	0.022
0	38.3531	0	59.6277	0	0.160096	1	0.436	1	0.394	0	0.405	1	0.772	1	0.633	1	0.187
0	37.0322	0	59.7925	0	0.116028	0	0.473	1	0.451	0	0.44	0	0.195	1	0.094	1	0.169
0	48.8855	1	64.3463	0	0.123996	0	0.433	0	0.483	0	0.436	0	0.74	1	0.612	1	0.091
0	64.2115	0	68.3958	0	0.273422	0	0.508	0	0.463	0	0.406	0	0.855	1	0.886	0	0.004
0	75.8882	1	61.9435	0	0.331769	0	0.412	0	0.413	0	0.429	1	0.414	1	0.24	0	0.006
0	56.0636	1	69.989	0	0.415121	1	0.396	1	0.479	1	0.378	1	0.806	1	0.65	1	0.421
0	41.5245	0	61.7647	0	0.241201	0	0.432	1	0.442	0	0.472	1	0.001	1	0.004	0	0.003
0	47.8975	1	67.2409	0	0.119347	1	0.457	0	0.485	0	0.458	1	0.076	1	0.655	1	0.176
0	33.0049	0	59.337	0	0.147747	0	0.399	0	0.441	0	0.407	1	0.345	1	0.754	1	0.328
0	59.6277	1	61.6021	0	0.542475	0	0.408	0	0.4	0	0.414	1	0.242	1	0.812	0	0.036
0	59.7925	0	34.4638	0	0.313417	0	0.427	0	0.447	0	0.381	1	0.532	1	0.792	0	0.041
1	64.3463	0	28.3396	0	0.122296	0	0.401	0	0.418	0	0.373	1	0.563	1	0.514	0	0.945
1	68.3958	0	31.6304	0	0.0866408	0	0.337	0	0.343	0	0.402	1	0.498	1	0.675	1	0.561
1	61.9435	0	29.5664	0	0.253795	0	0.423	0	0.456	0	0.433	1	0.099	1	0.821	1	0.998
1	69.989	0	31.2331	0	0.346084	0	0.465	0	0.47	0	0.452	1	0.226	1	0.92	1	1
0	61.7647	0	32.4219	0	0.175421	0	0.466	0	0.454	1	0.453	1	0.296	1	0.493	1	0.19
1	67.2409	1	71.3056	0	0.176862	1	0.493	1	0.486	0	0.426	0	0.007	1	0.958	0	0.02
0	59.337	1	63.1367	0	0.132589	0	0.456	1	0.461	1	0.432	1	0.63	1	0.073	0	0.398
1	61.6021	0	67.0869	0	0.11944	0	0.492	0	0.488	0	0.424	1	0.277	0	0.02	0	0.054
0	34.4638	0	67.9246	0	0.152844	0	0.503	0	0.417	0	0.425	1	0.45	1	0.988	1	0.9
0	28.3396	0	46.6433	0	0.154525	0	0.473	0	0.505	0	0.441	1	0.298	0	0.071	1	0.749
0	31.6304	0	40.0801	0	0.195362	0	0.462	0	0.462	0	0.448	0	0.004	0	0.09	0	0.166
0	29.5664	0	60.0201	0	0.180041	0	0.437	0	0.392	0	0.388	0	0.007	1	0.022	0	0.117
0	31.2331	0	66.082	0	0.127439	0	0.383	0	0.451	0	0.412	1	0	0	0	0	0.036
0	32.4219	0	45.2407	0	0.227961	0	0.483	0	0.437	0	0.443	1	0	0	0.015	0	0.054
1	71.3056	0	58.2186	0	0.14468	0	0.483	0	0.475	0	0.501	1	0.004	0	0.997	0	0.042
1	63.1367	0	57.0996	0	0.157446	0	0.473	0	0.476	0	0.47	1	0.513	1	0.992	0	0.008
0	67.0869	0	60.6835	0	0.113877	0	0.506	0	0.378	0	0.429	1	0.426	1	1	0	0.026
0	67.9246	0	63.9705	0	0.392776	0	0.413	0	0.407	0	0.406	1	0.723	1	0.971	0	0.003
0	46.6433	0	55.193	0	0.174712	0	0.396	0	0.402	0	0.347	1	0.605	0	0.004	1	0.526
0	40.0801	0	60.592	0	0.218661	0	0.375	0	0.427	0	0.396	1	0.508	0	0.989	0	0.218
0	60.0201	0	61.5017	0	0.153157	0	0.468	0	0.459	0	0.474	0	0.008	1	0.972	0	0.011
0	66.082	0	57.0702	0	0.552859	1	0.517	0	0.447	0	0.402	0	0.004	1	0.155	0	0.022
0	45.2407	0	54.2716	0	0.513813	0	0.406	0	0.405	0	0.433	1	0.026	1	0.366	0	0.023
0	58.2186	1	62.9603	0	0.255206	0	0.445	0	0.464	1	0.429	1	0.005	1	0.094	0	0.021
0	57.0996	0	48.9284	0	0.218369	0	0.346	0	0.361	0	0.477	1	0.026	1	0.83	0	0.033
0	60.6835	0	49.0478	0	0.414006	0	0.442	0	0.367	0	0.475	1	0.921	1	0.592	0	0.024
0	63.9705	0	54.0629	0	0.440353	0	0.437	0	0.403	0	0.408	1	0.495	0	0.016	0	0.033
0	55.193	1	65.5118	0	0.0968651	0	0.405	0	0.416	0	0.459	1	0.891	1	0.792	0	0.654
0	60.592	0	70.9145	0	0.140857	0	0.356	0	0.409	0	0.517	1	0.883	1	0.802	0	0.03
0	61.5017	0	60.6409	0	0.225415	0	0.489	0	0.475	1	0.45	1	0.78	1	0.874	1	0.032
0	57.0702	0	69.6729	0	0.15649	0	0.432	0	0.401	1	0.511	1	0.889	1	0.907	0	0.027
0	54.2716	0	59.4687	0	0.372524	0	0.412	0	0.392			1	0.356	1	0.98	0	0.478
1	62.9603	0	68.9825	0	0.12114	0	0.456	0	0.354			1	0.626	1	0.044	0	0.087
0	48.9284	0	60.1905	0	0.251632	0	0.38	1	0.469			0	0.004	1	0.143	0	0.097
0	49.0478	0	69.3411	0	0.512075	1	0.531	1	0.443			0	0.098	1	0.501	0	0.223
0	54.0629	0	58.1056	0	0.269593	1	0.488					1	0.678	1	0.095	0	0.149
1	65.5118	0	71.3307	0	0.217332							0	0.003	1	0.333	1	0.098
0	70.9145	0	57.4918	0	0.10592							0	0.004	1	0.775	0	0.24
0	60.6409	0	65.4089	0	0.18311							1	0.001	1	0.766	0	0.064
0	69.6729	0	65.195	0	0.241683							0	0.001	1	0.841	0	0.012
0	59.4687	0	56.8244	0	0.23076							0	0.001	0	0.819	1	0.253
0	68.9825	0	64.0074	0	0.102763							0	0.99	1	0.001	0	0.021
0	60.1905	1	57.3011	1	0.10755							1	0.957	1	0.605	0	0.029
0	69.3411	1	59.0581	0	0.0859722							1	0.978	1	0.96	0	0.003
0	58.1056	0	61.6278	0	0.17428							0	0.962	1	0.006	0	0.749
0	71.3307	1	63.1074	0	0.206817							0	0.006	1	0.618	0	0.01
0	57.4918	0	67.5973	0	0.101814							0	0.752	1	0.021	0	0.061
0	65.4089	0	63.2796	0	0.103866							1	0.674	1	0.585	0	0.069
0	65.195	0	56.2363	0	0.0907286							1	0.048	1	0.063	0	0.022
0	56.8244	0	60.8236	0	0.0834389							1	0.164	1	0.932	0	0.002
0	64.0074	1	63.3173	0	0.144001							1	0.046	1	0.776	0	0.016
1	57.3011	1	67.2656	0	0.117597							1	0.002	1	0.536	0	0.005
1	59.0581	1	51.8871	0	0.167155							1	0.784	0	0.002	0	0.396
0	61.6278	0	60.5357	0	0.199263							1	0.022	0	0.03	0	0.003
1	63.1074	1	73.9656	0	0.203181							1	0.936	0	0.214	0	0.116
0	67.5973	0	56.4728	0	0.172335							1	0.913	1	0.965	1	0.979
0	63.2796	1	73.9442	0	0.169511							1	0.889	0	0.544	0	0.034
1	65.1326	1	52.4924	0	0.144857							1	0.933	1	0.086	0	0.925
0	51.0793	1	70.7252	0	0.118618							1	0.894	1	0.012	0	0.028
0	44.6478	0	60.3623	0	0.105074							1	0.726	0	0.255	0	0.498
0	56.2363	1	33.8018	0	0.123676							1	0.684	1	0.897	0	0.611
0	64.6793	1	62.3596	0	0.099922							1	0.636	1	0.02	0	0.361
1	55.5296	1	56.8804	0	0.15706							1	0.822	1	0.928	1	0.995
0	41.7687	1	63.7215	0	0.0849361							1	0.769	1	0.037	0	0.003
0	64.9793	1	20.8795	0	0.0868758							1	0.063	1	0.128	0	0.187
1	62.408	0	60.2604	0	0.0878403							1	0.541	1	0.123	0	0.338
0	81.1836	1	57.7522	0	0.110976							1	0.81	1	0.989	0	0.996
1	68.8992	1	53.6022	0	0.149865							1	0.215	1	0.073	0	0.557
1	62.796	0	61.549	0	0.117992							1	0.163	1	0.163	0	0.076
0	68.402	0	56.3226	0	0.101856							1	0.316	0	0.011	0	0.738
0	60.8236	0	40.8877	0	0.113863							1	0.174	1	0.899	0	0.299
0	64.3936	0	56.1248	0	0.0921706							1	0.176	0	0.017	0	0.355
1	65.523	0	50.256	0	0.0998041							1	0.006	0	0.014	0	0.269
0	31.1629	0	61.5678	0	0.0897848							1	0.022	0	0.063	0	0.493
0	29.4861	0	42.9228	0	0.0893002							1	0.055	0	0.006	0	0.991
0	50.3248	1	29.4112	0	0.0816293							1	0.034	0	0.025	0	0.975
0	49.5869	0	38.8913	0	0.128251							0	0.009	1	0.073	0	0.848
0	39.5138	0	43.611	0	0.173462							0	0.078	0	0.01	0	0.974
0	37.8665	0	51.7495	0	0.10123							0	0.007	0	0.032	0	0.236
0	31.9083	1	53.4589	0	0.0786294							1	0.059	0	0.072	0	0.066
0	39.3423	0	59.6637	0	0.0736039							1	0.003	1	0.137	0	0.892
0	36.1852	0	61.7904	0	0.0934554							1	0.066	0	0.044	0	0.975
0	34.4494	0	53.9228	0	0.11284							0	0.032	0	0.006	0	0.96
0	30.5114	0	25.746	0	0.0973914							1	0.001	0	0.113	0	0.995
0	34.8669	0	24.8065	0	0.0843964							1	0.333	0	0.001	0	0.852
0	40.3127	0	21.157	0	0.119213							1	0.433	0	0.007	0	0.038
0	40.1996	0	41.5865	0	0.101324							1	0.002	1	0.027	0	0.744
0	36.4226	0	21.5113	0	0.147144							1	0.001	1	0.147	0	0.883
0	35.3126	0	18.8989	0	0.122542							0	0	1	0.011	0	0.568
0	31.2163	0	13.836	0	0.0810333							1	0.168	1	0.083	0	0.069
0	32.2989	0	42.0795	0	0.111064							1	0.394	0	0.759	0	0.971
0	33.7973	0	42.9866	0	0.103433							1	0.033	0	0.025	0	0.105
0	39.9526	0	40.3828	0	0.0844091							1	0.169	0	0.001	0	0.792
0	36.3107	1	53.5035	0	0.110307							1	0.136	1	0.384	0	0.261
0	36.6479	0	35.0396	0	0.110626							0	0.002	0	0.001	0	0.992
0	35.8251	0	37.3584	0	0.0969795							0	0.045	1	0.49	0	0.986
0	42.8124	0	58.2453	0	0.0734414							1	0.164	1	0.112	0	0.574
0	37.8111	0	55.8143	0	0.0852279							0	0.002	1	0.005	0	0.966
0	29.8558	0	42.033	0	0.132694							0	0.002	0	0.009	0	0.034
0	41.8772	0	15.1256	0	0.125043							1	0.042	0	0.033	0	0.009
0	22.5389	0	16.1798	0	0.0757123							1	0.359	0	0.031	0	0.416
0	17.5375	0	24.3625	0	0.0943282							0	0.006	0	0.019	0	0.77
0	31.0232	0	19.8865	0	0.110862							0	0.001	0	0.041	0	0.254
0	29.4898	0	28.9773	0	0.149561							1	0.753	0	0.015	0	0.919
0	23.3086	1	69.7481	0	0.113535							0	0.001	1	0.227	0	0.965
0	37.8248	1	63.0517	0	0.0684073							0	0.006	0	0.016	0	0.967
0	23.4449	0	62.848	0	0.257571							1	0.008	1	0.038	0	0.742
0	22.163	0	56.4483	0	0.0851233							1	0.974	0	0.013	0	0.005
0	38.6431	0	37.0764	0	0.084342							0	0.006	0	0.03	0	0.099
0	25.5634	0	28.2658	0	0.0764257							0	0.033	0	0.014	0	0.23
0	22.6044	0	30.1674	0	0.0917558							1	0.012	0	0.006	0	0.742
0	34.6412	0	38.3011	0	0.0806222							1	0.015	1	0.163	0	0.996
0	31.1193	1	56.5439	0	0.0704547							1	0.019	1	0.297	0	0.998
0	28.2385	0	46.0006	0	0.0825764							0	0.007	1	0.325	0	0.512
0	43.0394	0	15.6483	0	0.0750421							1	0.008	1	0.363	0	0.981
0	27.6155	0	26.2376	0	0.087387							1	0.02	1	0.549	0	0.991
0	36.4125	0	39.0624	0	0.0911406							0	0.009	1	0.008	0	0.865
0	34.8513	0	61.3715	0	0.0708421							1	0.002	0	0.003	0	0.988
0	18.0326	0	57.8799	0	0.0994404							1	0.062	1	0.34	0	0.967
0	15.6668	0	64.9056	0	0.292205							0	0.002	1	0.019	0	0.362
0	19.9296	1	48.4919	0	0.305212							1	0.002	0	0.093	0	0.972
0	23.7267	0	63.1578	0	0.0751664							1	0.013	0	0.113	0	0.966
0	29.3914	0	57.7854	0	0.107988							0	0.002	1	0.198	0	0.292
0	53.3442	0	57.9154	0	0.0925136							1	0.005	1	0.204	0	0.894
0	47.841	0	47.3882	0	0.0804812							0	0.002	0	0.135	0	0.096
0	46.7426	0	35.1391	0	0.104849							0	0.001	0	0.214	0	0.854
0	48.7522	0	32.9739	0	0.0958182							0	0.004	0	0.025	0	0.912
0	42.2933	0	51.5333	0	0.0991952							1	0.004	1	0.013	0	0.65
0	14.7829	0	51.0837	0	0.36792							0	0.004	1	0.084	0	0.284
0	21.5244	0	60.3685	0	0.113678							0	0.001	0	0.098	0	0.019
0	29.3943	1	49.2981	0	0.118259							0	0	0	0.038	0	0.005
0	26.6248	0	19.0843	0	0.0845383							1	0	0	0.011	0	0.01
0	27.1681	0	16.648	0	0.214607							0	0.031	0	0.066	0	0.004
1	63.3173	0	44.054	0	0.139472							1	0.265	1	0.185	0	0.307
1	67.2656	0	56.9953	0	0.126796							1	0.034	0	0.017	1	0.221
1	51.8871	0	19.4977	0	0.562844							1	0.19	1	0.016	0	0.03
0	60.5357	0	13.4569	0	0.0807676							1	0.308	0	0.002	0	0.973
0	19.1665	0	57.0343	0	0.0904346							1	0.78	0	0.006	0	0.008
0	15.8993	1	62.0019	0	0.0962156							1	0.581	1	0.006	0	0.036
0	17.401	0	15.1614	0	0.157278							1	0.219	0	0.06	0	0.218
1	73.9656	0	26.0341	0	0.111088							1	0.053	1	0.6	0	0.142
0	56.4728	0	11.9687	0	0.0895407							0	0.032	0	0.097	0	0.917
1	74.4123	0	11.8668	0	0.159414							0	0.001	0	0.037	0	0.279
1	73.9442	0	9.78022	0	0.128786							0	0.001	0	0.009	0	0.024
0	38.0954	0	32.5397	0	0.126859							0	0.003	1	0.999	0	0.953
0	30.2622	0	12.4086	0	0.0881553							1	0.004	1	0.997	1	0.892
0	26.3791	0	13.3837	0	0.13717							0	0.004	0	0.011	1	0.99
0	11.8708	0	13.4674	0	0.10363							1	0.06	0	0.009	0	0.176
0	24.6534	0	11.5804	0	0.117581							0	0.009	1	0.364	0	0.013
0	51.8349	0	12.1517	0	0.121869							0	0.016	1	0.208	0	0.017
0	43.5895	0	55.1877	0	0.100697							1	0.137	1	0.365	1	0.925
0	53.0234	1	51.7381	0	0.0976452							0	0.126	1	0.116	0	0.429
0	51.9428	1	40.0146	0	0.134001							1	0.086	1	0.102	0	0.563
0	36.3819	0	16.1861	1	0.133905							0	0.134	0	0.057	1	0.917
0	33.1347	0	9.42182	0	0.110742							1	0.271	0	0.132	1	0.881
0	36.7472	0	53.3546	0	0.106721							0	0.265	1	0.082	1	0.9
0	45.5131	0	56.2313	0	0.102938							0	0.179	0	0.049	0	0.074
0	32.41	0	46.7488	0	0.114948							1	0.17	0	0.078	1	0.182
0	18.4354	1	51.7222	0	0.0843124							0	0.009	0	0.16	0	0.015
0	18.806	1	51.3024	1	0.296628							0	0.026	0	0.247	0	0.059
0	9.60168	0	50.9862	1	0.400815							0	0.001	0	0.492	0	0.016
0	25.286	0	55.0304	1	0.445076							0	0.001	0	0.363	0	0.871
0	37.3622	0	28.7441	1	0.101725							0	0.001	0	0.888	0	0.849
0	33.9233	0	42.0477	1	0.180956							0	0.003	0	0.791	1	0.999
0	36.2502	0	59.6085	1	0.222848							0	0.007	0	0.049	1	0.9
0	25.8364	0	54.9181	1	0.151289							0	0.019	0	0.302	0	0.021
0	65.0263	0	59.2635	1	0.218068							0	0.002	1	0.12	1	0.297
0	58.9462	0	50.1488	1	0.100615							0	0.003	0	0.981	0	0.008
0	57.0481	0	52.339	1	0.54209							0	0.001	1	0.845	0	0.02
0	49.4381	0	61.9551	1	0.181741							0	0.025	1	0.43	0	0.055
0	56.758	0	57.823	1	0.284201							1	0.869	1	0.971	0	0.097
0	31.1024	0	53.6429	1	0.100949							0	0.001	1	0.294	0	0.046
0	28.826	0	54.8778	1	0.105723							1	0.109	0	0.162	0	0.002
0	33.6129	0	61.6132	1	0.137914							0	0.002	1	0.925	1	0.098
0	33.5907	0	53.4729	1	0.107501							0	0.002	1	0.108	0	0.004
0	34.2748	0	54.8478	1	0.106832							0	0.002	1	0.989	0	0.002
1	66.2736	0	62.197	0	0.274006							1	0.613	1	0.756	0	0.009
0	57.4239	0	58.6401	1	0.0959034							0	0.158	1	0.489	0	0.003
0	20.4481	1	50.3048	1	0.410926							0	0.011	1	0.487	1	0.066
0	24.5589	0	43.6066	0	0.0949601							0	0	1	0.896	0	0.005
1	62.5679	0	61.2434	0	0.100927							0	0.002	1	0.548	0	0.078
0	60.5164	0	58.7634	0	0.231024							0	0.03	0	0.001	0	0.397
1	52.4924	0	54.4636	1	0.111675							0	0.004	1	0.045	0	0.696
1	70.7252	0	43.8172	1	0.296516							0	0	1	0.08	0	0.049
1	64.4092	0	55.0269	1	0.146921							0	0.001	1	0.435	0	0.077
0	25.7578	0	60.7536	0	0.102955							0	0.004	1	0.268	0	0.152
0	46.8838	0	58.6176	0	0.116298							0	0.003	1	0.992	0	0.496
0	46.0209	0	63.1546	0	0.125675							0	0.003	0	0.667	1	0.984
0	44.0305	0	54.0924	0	0.127105							0	0.205	1	0.78	0	0.025
0	47.596	1	65.8992	0	0.115369							1	0.002	1	0.382	0	0.999
0	45.1743	0	68.3361	0	0.102244							1	0.018	1	0.059	0	0.047
0	44.0821	0	69.0828	0	0.082674							0	0.021	1	0.695	1	0.246
0	43.9562	0	65.4392	0	0.101392							1	0.108	0	0.043	0	0.075
0	46.7607	0	70.1747	0	0.279426							1	0.003	1	0.143	0	0.035
0	49.8261	0	63.7258	1	0.142806							0	0.003	1	0.062	0	0.009
0	39.83	0	62.0081	0	0.165148							0	0.275	1	0.289	0	0.001
0	43.4246	0	58.0124	0	0.099007							1	0.003	0	0.131	0	0.001
0	37.6575	0	54.0052	0	0.0997942							0	0.003	0	0.083	0	0.001
0	29.6776	0	57.6074	0	0.126852							1	0.004	1	0.915	0	0.001
0	32.2704	0	63.4372	0	0.187219							1	0.004	0	0.149	0	0.001
0	29.7688	0	65.4868	0	0.394744							0	0.002	0	0.074	0	0.001
0	26.2251	0	73.1025	0	0.148121							0	0.006	1	0.78	0	0.061
0	38.1573	0	63.5955	0	0.103189							0	0.002	1	0.51	0	0.4
0	60.3623	0	58.4139	0	0.157532							1	0.005	1	0.791	0	0.898
0	52.5798	0	55.8403	0	0.175253							0	0.005	0	0.184	0	0.598
0	9.82424	0	69.2972	0	0.185732							1	0.004	0	0.099	0	0.77
0	9.0796	0	68.4703	0	0.354285							1	0.001	1	0.93	0	0
0	43.2251	0	57.9691	0	0.416168							0	0.002	0	0.886	0	0
0	27.5961	0	72.7372	0	0.114883							0	0.006	0	0.124	0	0
0	39.8934	0	71.5229	0	0.125511							0	0.09	0	0.109	0	0
1	42.3638	0	59.5163	0	0.101014							0	0.001	0	0.128	0	0.998
0	28.5009	0	55.0774	0	0.181451							0	0.001	1	0.629	0	0.022
0	35.2195	0	50.62	0	0.140277							1	0.277	1	0.137	1	0.984
0	50.9042	0	72.0853	0	0.276353							1	0.23	1	0.024	1	1
1	33.8018	0	57.8454	0	0.208545							0	0.186	1	0.057	0	0.99
1	46.4377	0	52.7524	0	0.145312							1	0.001	1	0.035	0	0.066
0	52.8428	0	43.1556	0	0.296198							1	0.417	1	0.929	0	0.514
0	65.8081	0	62.3531	0	0.145075							1	0.005	0	0.877	0	0.48
1	62.3596	0	53.9366	0	0.133646							1	0.004	1	0.879	0	0.016
0	60.9824	0	30.6819	0	0.147408							1	0.209	0	0.803	1	0.999
1	56.8804	0	53.3023	0	0.101937							0	0.01	1	0.562	1	0.998
0	62.0242	0	45.6256	0	0.0982129							0	0.004	1	0.616	1	0.999
0	48.7211	0	48.9867	0	0.109187							1	0.011	0	0.013	1	0.999
0	47.2335	1	53.4091	0	0.232972							0	0.002	0	0.018	1	0.997
1	61.7303	0	61.5314	0	0.175407							1	0.027	1	0.139	0	0.992
0	49.3262	0	61.8616	0	0.0982866							0	0.001	1	0.028	1	0.931
1	62.4149	0	53.6578	0	0.116521							0	0.002	1	0.701	1	0.937
0	61.2842	0	54.9958	0	0.0966024							0	0.003	1	0.05	0	0.558
0	30.109	0	53.9052	0	0.225745							0	0.01	1	0.438	0	0.165
0	40.0358	0	48.8542	0	0.455782							1	0.446	1	0.044	0	0.998
1	63.7215	1	62.2112	0	0.146062							1	0.073	1	0.993	1	0.989
1	20.8795	0	64.9972	0	0.14491							1	0.173	1	0.92	0	0.965
1	60.2604	0	49.8554	0	0.260687							0	0.006	0	0.36	0	0.93
0	57.7522	0	55.9452	0	0.457656							0	0.003	1	0.426	0	0.544
1	53.6022	1	50.4922	0	0.157156							0	0.05	1	0.055	0	0.245
0	38.8639	0	53.5833	0	0.381269							0	0.002	1	0.35	0	0.351
1	61.549	0	50.6694	0	0.0825855							1	0.005	1	0.926	0	0.018
0	56.3226	0	50.7978	0	0.56314							0	0.029	1	0.977	0	0.537
0	47.4564	0	49.6537	0	0.137751							0	0.01	1	0.037	0	0.781
0	40.8877	1	50.1011	0	0.146713							0	0.002	1	0.103	0	0.903
0	49.9675	0	55.2487	0	0.158865							0	0.008	1	0.983	0	0.848
0	56.1248	0	41.6591	0	0.104701							1	0	0	0.653	0	0.89
1	50.256	1	66.6784	0	0.303549							0	0.006	1	0.974	0	0.27
1	61.5678	0	54.8903	0	0.127653							0	0.074	1	0.728	0	0.093
0	42.9228	0	60.9602	0	0.147851							1	0.028	1	0.059	0	0.006
0	29.4112	0	55.2402	0	0.138171							0	0.188	1	0.305	0	0.001
0	38.8913	0	59.1496	0	0.113514							1	0.004	1	0.956	0	0.023
0	43.611	1	46.7487	0	0.119287							0	0.001	1	0.983	0	0.213
0	51.7495	1	54.0392	0	0.138107							0	0.005	1	0.659	0	0.602
1	53.4589	1	56.3183	0	0.111875							1	0.983	0	0.045	0	0.147
0	59.6637	0	70.7229	0	0.083547							1	0	1	0.002	1	0.837
0	61.7904	0	54.6463	0	0.575292							0	0.074	0	0.099	1	0.435
0	53.9228	1	55.008	0	0.330522							0	0.132	1	0.829	0	0.976
0	25.746	0	56.7843	0	0.302233							1	0.009	1	0.954	0	0.567
0	24.8065	0	51.5422	0	0.16865							0	0.007	0	0.339	0	0.01
0	21.157	0	57.2576	0	0.132863							0	0.002	0	0.966	0	0.959
0	41.5865	0	39.1336	0	0.141877							0	0.008	1	0.788	0	0.988
0	21.5113	0	41.7862	0	0.189294							0	0	0	0.235	1	0.997
0	18.8989	0	52.6963	0	0.108797							0	0	1	0.712	0	0.965
0	13.836	0	63.0246	0	0.114815							1	0.014	1	0.789	1	0.994
0	42.0795	0	69.3861	0	0.0717262							1	0.011	1	0.984	1	0.996
0	42.9866	0	58.686	0	0.0896337							1	0.002	1	0.743	1	0.181
0	40.3828	0	52.2747	0	0.0854842							1	0.407	0	0.663	0	0.239
1	53.5035	1	57.3714	0	0.179595							0	0.788	1	0.72	1	1
0	35.0396	1	56.8364	0	0.198977							0	0.004	1	0.899	1	0.988
0	37.3584	0	64.3384	0	0.171143							0	0.001	1	0.842	0	0.034
0	58.2453	0	59.3534	0	0.123894							0	0.567	1	0.891	1	0.999
0	55.8143	0	51.6106	0	0.0958532							0	0.007	1	0.043	1	0.27
0	42.033	1	51.5241	0	0.106086							0	0.646	1	0.026	1	0.273
0	15.1256	1	56.1438	0	0.0854161							0	0.072	1	0.071	0	0.095
0	16.1798	0	60.3498	0	0.119747							1	0.005	1	0.737	0	0.071
0	24.3625	0	65.6042	0	0.18566							0	0.004	1	0.926	0	0.014
0	19.8865	0	69.8418	0	0.0972852							1	0.153	1	0.556	0	0.024
0	70.3342	0	40.4845	0	0.174823							0	0.058	1	0.543	1	0.323
0	85.7454	0	62.5108	0	0.117994							0	0.068	1	0.197	1	0.044
0	61.639	0	53.6246	0	0.097822							0	0.113	1	0.796	0	0.383
1	69.7481	0	63.2385	1	0.229332							1	0.105	0	0.425	1	0.998
0	67.7471	0	56.6245	0	0.228482							1	0.153	1	0.936	0	0.915
0	70.6733	0	62.0291	0	0.54671							0	0.027	1	0.157	0	0.613
0	88.9709	0	62.1986	0	0.149302							0	0.046	1	0.077	1	1
0	61.2668	1	48.457	0	0.140458							0	0.016	1	0.51	0	0.801
1	63.0517	0	55.2909	0	0.133509							0	0.027	0	0.008	0	0.796
0	69.535	0	47.4399	0	0.398846							0	0.034	0	0.236	0	0.693
0	54.1469	0	57.5404	1	0.351553							0	0.016	0	0.045	0	0.586
0	55.7757	1	53.6696	0	0.159626							1	0.061	1	0.609	0	0.622
0	52.032	1	62.1082	0	0.263077							1	0.417	1	0.336	0	0.156
0	69.6424	1	64.1468	0	0.177959							1	0.531	0	0.159	0	0.138
1	62.848	1	64.1238	0	0.101552							1	0.758	0	0.644	0	0.952
0	70.8873	0	42.3281	0	0.118549							1	0.678	0	0.061	0	0.018
0	55.5163	0	21.9993	0	0.382949							1	0.001	1	0.836	1	0.981
0	66.3531	1	50.758	0	0.151064							0	0.001	1	0.098	0	0.968
0	56.4483	1	43.4898	0	0.172509							1	0.444	0	0.712	0	0.164
0	37.0764	1	49.6558	0	0.357264							0	0.009	0	0.217	0	0.009
0	28.2658	1	62.4696	0	0.556344							0	0.006	1	0.902	0	0.998
0	30.1674	1	64.4865	0	0.123571							0	0.008	0	0.18	0	0.095
0	38.3011	1	41.2685	0	0.0982352							0	0.081	1	0.436	0	0.97
1	56.5439	1	55.9454	1	0.497835							0	0.042	1	0.101	1	0.153
0	46.0006	1	53.1893	0	0.499555							0	0.038	1	0.423	1	0.428
0	15.6483	1	61.4572	0	0.111652							0	0.099	1	0.935	1	0.014
0	26.2376	0	38.7887	0	0.266592							0	0.015	1	0.937	1	0.176
0	39.0624	1	44.4767	0	0.132103							0	0.008	1	0.878	0	0.034
0	61.3715	1	62.1927	0	0.144352							0	0.026	0	0.492	1	0.991
0	57.8799	1	60.221	0	0.255744							0	0.04	1	0.37	0	0.11
0	64.9056	0	53.5276	0	0.225206							0	0.02	0	0.056	0	0.663
1	48.4919	0	54.8962	0	0.131357							0	0.006	1	0.143	0	0.001
0	63.1578	1	58.928	0	0.472441							0	0.042	1	0.239	0	0.715
0	57.7854	0	55.6121	0	0.25199							0	0.031	1	0.687	0	0.551
0	57.9154	1	62.1171	0	0.141703							0	0.006	0	0.78	0	0.422
0	47.3882	0	73.9101	0	0.421051							0	0.006	1	0.832	0	0.528
0	35.1391	1	62.1128	0	0.478937							0	0.002	1	0.845	0	0.387
0	32.9739	0	64.6007	0	0.114588							0	0.001	1	0.519	0	0.973
0	51.5333	0	60.8501	0	0.148465							0	0.001	1	0.321	0	0.392
0	51.0837	1	52.235	0	0.0996193							0	0.004	0	0.007	0	0.606
0	60.3685	1	68.825	0	0.119837							0	0.089	1	0.169	0	0.43
1	49.2981	1	63.6525	0	0.164286							0	0.007	1	0.637	0	0.804
0	19.0843	1	48.5135	0	0.089759							1	0.005	0	0.698	0	0.903
0	16.648	1	46.5499	0	0.154381							0	0.031	0	0.757	0	0.55
0	44.054	1	64.0588	0	0.144531							1	0.993	1	0.314	1	0.969
0	56.9953	1	65.5363	0	0.0992343							1	0.99	1	0.533	0	0.101
0	19.4977	1	62.3544	0	0.106549							0	0.004	1	0.468	0	0.775
0	13.4569	1	63.9312	0	0.190472							0	0.011	1	0.653	0	0.017
0	57.0343	1	63.8166	0	0.1434							1	0.127	1	0.16	0	0.174
1	62.0019	1	62.988	0	0.126939							1	0.078	1	0.956	0	0.06
0	15.1614	1	59.1743	0	0.184472							1	0.159	0	0.798	1	1
0	26.0341	1	62.9774	0	0.107575							0	0.041	1	0.851	0	0.005
0	11.9687	0	51.2878	0	0.152506							1	0.06	0	0.885	0	0.082
0	11.8668	1	65.0138	0	0.137275							0	0.026	0	0.123	0	0.071
0	9.78022	0	64.5193	0	0.439976							0	0.023	1	0.972	1	0.431
0	32.5397	1	68.457	0	0.155365							0	0.056	1	0.954	0	0.009
0	12.4086	0	58.2986	0	0.185634							0	0.04	1	0.964	0	0.02
0	13.3837	1	53.1244	0	0.152785							0	0.039	1	0.912	0	0.043
0	13.4674	1	42.8444	0	0.110003							0	0.021	1	0.224	1	0.003
0	11.5804	1	39.2486	0	0.0984852							0	0.043	0	0.964	0	0.16
0	12.1517	0	54.1458	0	0.135463							0	0.058	1	0.975	0	0.932
0	55.1877	1	66.9083	0	0.266392							0	0.051	1	0.985	0	0.121
1	51.7381	1	44.3429	0	0.155761							0	0.527	1	0.817	0	0.787
1	40.0146	1	68.3801	0	0.116775							0	0.553	1	0.987	0	0.04
0	16.1861	1	70.2859	0	0.147806							0	0.084	1	0.993	0	0.289
0	9.42182	0	51.8036	0	0.10733							0	0.021	1	0.959	0	0.071
0	53.3546	0	54.8901	0	0.283672							0	0.014	1	0.931	0	0.04
0	56.2313	1	62.6048	0	0.136736							0	0.65	1	0.969	0	0.301
0	46.7488	1	47.8344	0	0.176979							0	0.098	1	0.192	0	0.702
1	51.7222	1	47.9756	0	0.187512							1	0.194	1	0.993	0	0.917
1	51.3024	1	47.1581	0	0.190337							1	0.57	1	0.966	0	0.01
0	50.9862	1	53.135	0	0.108561							0	0.042	1	0.963	1	1
0	55.0304	1	48.8297	0	0.258061							0	0.463	1	0.98	0	0.001
0	28.7441	1	55.0321	0	0.129829							1	0.654	1	0.957	0	0
0	42.0477	1	54.2125	0	0.0957811							0	0.006	1	0.506	0	0.594
0	59.6085	0	33.4968	0	0.569318							0	0.645	1	0.886	0	0.557
0	54.9181	1	56.0946	0	0.135549							1	0.584	1	0.273	0	0.763
0	59.2635	1	59.3744	0	0.130449							1	0.065	0	0.163	0	0.034
0	50.1488	1	58.1869	0	0.309397							1	0.315	1	0.458	0	0.021
0	52.339	1	58.4875	0	0.442422							0	0.403	0	0.156	0	0.147
0	61.9551	1	54.5886	0	0.680082							1	0.205	0	0.737	1	0.985
0	57.823	1	54.4881	0	0.226209							0	0	1	0.724	0	0.733
0	53.6429	1	49.6585	0	0.557218							0	0.016	1	0.929	0	0.002
0	54.8778	1	54.2391	0	0.130448							1	0.023	0	0.73	0	0.016
0	61.6132	0	52.5904	0	0.143993							1	0.163	1	0.733	0	0.201
0	53.4729	1	56.2589	0	0.147593							0	0.067	1	0.713	0	0.004
0	54.8478	0	65.6078	0	0.363811							1	0.76	1	0.393	1	1
0	62.197	0	32.0324	0	0.197437							0	0.089	1	0.997	0	0.998
0	58.6401	0	39.6165	0	0.139893							1	0.719	1	0.934	0	0.99
1	50.3048	1	63.7797	0	0.19007							1	0.303	1	0.902	0	0.003
0	43.6066	0	65.3348	0	0.132884							1	0.458	1	0.494	0	0.996
0	61.2434	1	67.0043	0	0.142032							0	0.107	1	0.659	0	0.982
0	58.7634	1	74.959	0	0.155008							0	0.065	1	0.077	0	0.001
0	54.4636	1	68.7415	0	0.159602							1	0.51	1	0.273	0	0.999
0	43.8172	0	33.4485	0	0.105477							0	0.006	1	0.845	0	0.801
0	55.0269	0	64.7625	0	0.124406							1	0.527	1	0.514	0	0.012
0	60.7536	0	65.0456	0	0.109126							0	0.047	1	0.079	0	0.071
0	58.6176	0	51.3823	0	0.0928518							1	0.661	1	0.357	0	0.007
0	63.1546	1	54.0367	0	0.110498							1	0.122	1	0.744	1	0.998
0	54.0924	1	48.8297	0	0.111111							1	0.05	1	0.924	0	0.297
0	65.8992	0	54.7963	0	0.086729							1	0.031	1	0.939	0	0.998
0	68.3361	0	46.2303	0	0.176595							0	0.369	1	0.296	0	0.42
0	69.0828	0	55.421	0	0.135319							0	0.017	1	0.8	1	0.393
0	65.4392	1	60.3828	0	0.137226							0	0.052	0	0.919	0	0.033
0	70.1747	1	50.2379	0	0.0927103							1	0.739	1	0.941	0	0.022
0	63.7258	1	46.0312	0	0.209433							0	0.05	1	0.192	0	0.002
0	62.0081	1	50.4325	0	0.508781							1	0.152	1	0.947	0	0.002
0	58.0124	1	54.2243	0	0.380164							0	0.2	0	0.646	0	0.007
0	54.0052	0	61.4614	0	0.272208							0	0.107	0	0.519	0	0.003
0	57.6074	1	76.9181	0	0.268485							0	0.919	0	0.678	0	0.013
0	63.4372	0	46.8629	0	0.31608							0	0.11	0	0.645	0	0.014
0	65.4868	0	47.8737	1	0.423533							0	0.034	0	0.916	1	0.372
0	73.1025	1	48.7317	0	0.208655							1	0.705	0	0.596	1	0.297
0	63.5955	0	47.5068	0	0.351324							0	0.423	1	0.977	0	0.016
0	58.4139	0	49.105	0	0.15643							0	0.058	1	0.96	1	0.471
0	55.8403	0	51.2425	0	0.108538							0	0.067	1	0.969	0	0.755
0	69.2972	1	64.5307	0	0.268419							0	0.01	1	0.559	0	0.222
0	68.4703	1	62.4768	0	0.274115							1	0.397	1	0.9	0	0.128
0	57.9691	1	62.5426	0	0.314101							1	0.173	1	0.407	0	0.002
0	72.7372	1	59.4693	0	0.122615							1	0.192	1	0.393	0	0.008
0	71.5229	1	62.3618	0	0.142019							1	0.297	1	0.469	0	0.033
0	59.5163	1	66.6568	0	0.230536							0	0.022	1	0.921	0	0.089
0	55.0774	1	68.3705	0	0.142702							0	0.948	0	0.211	1	0.976
0	50.62	1	59.8995	0	0.147182							0	0.948	0	0.355	0	0.9
0	72.0853	1	63.1599	0	0.154861							0	0.913	1	0.806	0	0
0	57.8454	0	56.1605	0	0.148604							0	0.676	1	0.654	0	0.235
0	52.7524	1	57.7095	0	0.368864							1	0.186	0	0.641	1	0.792
0	43.1556	0	61.8286	0	0.300217							1	0.673	1	0.792	0	0.008
0	62.3531	0	64.7438	0	0.196885							0	0	1	0.789	1	0.999
0	53.9366	1	60.6059	0	0.204288							0	0.017	0	0.43	0	0.988
0	30.6819	0	59.7685	0	0.201988							1	0.062	1	0.893	1	0.999
0	53.3023	1	55.0306	0	0.136195							1	0.123	0	0.344	1	0.999
0	45.6256	0	43.5239	0	0.158039							1	0.919	1	0.906	0	0.044
0	48.9867	1	70.7738	0	0.108858							0	0.055	1	0.079	0	0
1	53.4091	0	65.173	0	0.122226							0	0.106	1	0.798	0	0.007
0	61.5314	0	56.6249	0	0.147516							1	0.015	1	0.867	0	0.139
0	61.8616	0	53.4309	0	0.141302							1	0.97	1	0.75	0	0.052
0	53.6578	1	59.672	0	0.222066							1	0.378	1	0.729	0	0.011
0	54.9958	0	56.0536	0	0.149288							0	0.162	1	0.078	0	0.031
0	53.9052	0	70.1431	0	0.116442							1	0.316	1	0.592	0	0.034
0	48.8542	1	62.5667	0	0.252663							0	0.033	1	0.679	1	0.998
0	56.7249	0	56.4991	0	0.232227							1	0.127	0	0.952	0	0.946
0	63.8025	0	60.1913	0	0.321996							1	0.495	0	0.782	0	0.073
0	55.7407	0	61.7303	1	0.112714							1	0.77	0	0.849	1	0.967
0	68.1194	1	47.5778	0	0.119334							1	0.162	0	0.661	0	0.005
1	62.2112	1	46.9565	0	0.206233							1	0.139	0	0.815	0	0.398
1	85.5468	0	43.7989	0	0.287986							1	0.885	0	0.767	0	0.008
0	78.2192	0	47.4278	0	0.432746							0	0.445	0	0.907	0	0.006
0	66.9796	0	61.4112	0	0.316412							0	0.942	1	0.91	0	0.061
0	65.2948	1	62.2052	0	0.14202							0	0.248	1	0.871	0	0.106
0	73.2847	0	54.2119	0	0.399631							1	0.021	1	0.551	0	0.003
0	64.9972	0	56.9335	0	0.379709							1	0.132	0	0.058	0	0.807
0	54.4819	1	72.8875	0	0.151076							0	0.659	0	0.031	0	0.029
0	49.8554	1	59.3968	0	0.128304							1	0.873	1	0.171	0	0.014
0	55.9452	0	58.1315	0	0.137879							0	0.201	1	0.144	0	0.006
1	50.4922	1	52.5074	0	0.232193							0	0.41	1	0.051	1	0.408
0	53.5833	0	47.6617	0	0.330529							1	0.285	1	0.481	0	0.576
0	50.6694	1	46.2118	1	0.226611							0	0.006	1	0.519	0	0.025
0	50.7978	1	47.8825	0	0.182069							1	0.617	1	0.936	0	0.548
0	49.6537	1	55.7486	0	0.357631							1	0.724	0	0.432	0	0.007
1	50.1011	1	66.5359	0	0.0935127							0	0.065	0	0.366	0	0.055
0	55.2487	1	66.7338	0	0.574882							0	0.909	0	0.197	0	0.999
0	41.6591	0	68.9786	0	0.120295							1	0.443	0	0.255	0	0.094
1	66.6784	1	51.4388	0	0.357164							0	0.378	0	0.297	0	0.024
0	54.8903	0	66.5811	0	0.165683							1	0.487	0	0.185	0	0.927
0	60.9602	1	61.3971	0	0.112722							1	0.715	1	0.607	0	0.681
0	55.2402	0	67.1959	0	0.201352							1	0.696	1	0.685	0	0.832
0	59.1496	0	61.3	0	0.441685							1	0.287	0	0.259	0	0.008
1	46.7487	0	61.8134	0	0.306947							1	0.201	0	0.123	1	0.793
1	54.0392	0	53.266	0	0.392178							0	0.066	1	0.954	0	0.466
1	56.3183	1	71.8808	0	0.126088							1	0.544	0	0.108	0	0.011
0	70.7229	1	65.508	0	0.0930704							1	0.567	1	0.036	0	0.039
0	54.6463	1	67.5815	0	0.15142							1	0.214	1	0.745	0	0.015
1	55.008	1	61.3971	0	0.135836							0	0.157	1	0.221	1	0.998
0	56.7843	0	49.1743	0	0.169195							0	0	1	0.794	1	1
0	51.5422	1	61.3971	0	0.12983							1	0.046	0	0.024	0	0.893
0	57.2576	1	58.6307	0	0.243178							0	0.222	1	0.228	1	0.998
0	39.1336	1	61.1236	0	0.0875791							1	0.761	1	0.076	1	0.997
0	41.7862	1	58.2424	0	0.0673788							1	0.421	1	0.459	1	0.889
0	52.6963	1	65.0791	0	0.0769498							1	0.185	1	0.149	0	0.989
0	63.0246	1	45.09	0	0.109338							1	0.299	0	0.141	1	1
0	69.3861	1	50.9099	0	0.140737							1	0.358	0	0.19	1	1
0	58.686	1	61.8426	0	0.265576							0	0.136	0	0.03	1	1
0	52.2747	1	48.2545	1	0.137091							1	0.598	1	0.271	1	0.975
0	41.3657	1	62.0798	0	0.125708							0	0.017	1	0.341	1	1
1	57.3714	1	46.4032	1	0.440664							1	0.095	1	0.046	0	0.004
1	56.8364	1	62.7104	0	0.497477							1	0.436	0	0.003	0	0.045
0	64.3384	1	57.6455	0	0.105806							1	0.046	0	0.008	0	0.059
0	59.3534	1	60.8578	0	0.0850243							0	0.412	1	0.913	0	0.003
0	51.6106	1	64.1938	0	0.12791							0	0.024	0	0.02	0	0.788
1	51.5241	1	57.332	0	0.111646							1	0.655	0	0.151	0	0.002
1	56.1438	1	49.4895	0	0.0961319							1	0.525	1	0.663	0	0.079
0	60.3498	1	50.0079	0	0.138786							0	0.019	1	0.915	0	0.914
0	65.6042	1	62.4259	0	0.115276							1	0.055	0	0.047	0	0.005
0	69.8418	1	50.7704	0	0.0787791							0	0.23	0	0.009	0	0.001
0	40.4845	1	34.3081	0	0.173195							1	0.207	0	0.144	1	0.919
0	62.5108	1	43.0009	0	0.13656							1	0.011	0	0.184	1	0.995
0	53.6246	0	43.1452	0	0.173697							1	0.443	1	0.195	1	0.997
0	63.2385	1	30.359	0	0.223981							0	0.013	0	0.051	1	1
0	56.6245	1	44.0563	0	0.109726							1	0.945	0	0.114	1	0.974
0	62.0291	1	67.9616	0	0.158428							1	0.971	0	0.046	1	0.932
0	62.1986	1	56.2455	0	0.144939							0	0.105	1	0.079	1	1
1	48.457	1	40.4379	0	0.103859							1	0.143	1	0.999	0	0.991
0	55.2909	1	66.7042	0	0.0961061							1	0.023	1	0.998	0	0.999
0	47.4399	1	65.7469	0	0.114915							0	0.071	0	0.093	1	0.999
0	57.5404	1	53.8403	0	0.0869688							1	0.7	0	0.585	1	0.999
1	53.6696	1	64.9875	0	0.101325							1	0.319	0	0.004	0	0.234
1	62.1082	1	61.9015	0	0.177709							1	0.648	0	0.258	0	0.003
1	64.1468	0	60.1192	0	0.147567							1	0.098	0	0.661	1	0.156
1	64.1238	0	66.0007	0	0.112454							1	0.149	1	0.895	1	0.935
0	42.3281	0	66.4049	0	0.0935883							1	0.045	1	0.102	1	0.999
0	21.9993	0	65.2118	0	0.0855904							1	0.03	1	0.502	1	0.992
1	50.758	0	65.077	1	0.19676							1	0.167	1	0.338	1	0.97
1	43.4898	1	63.9604	0	0.107832							0	0.24	1	0.341	1	0.996
1	60.4753	0	64.671	0	0.22501							0	0.716	0	0.485	1	0.038
1	49.6558	1	62.1853	0	0.125206							1	0.689	0	0.152	1	0.274
0	62.4696	1	68.8431	0	0.340633							1	0.379	0	0.006	1	1
1	64.4865	1	72.8306	0	0.158206							1	0.224	0	0.016	1	1
1	41.2685	1	64.5	0	0.176235							1	0.271	0	0.055	1	0.999
1	55.9454	1	62.8495	0	0.244782							1	0.04	0	0.477	1	0.95
1	53.1893	0	65.0393	0	0.167061							0	0.205	0	0.216	1	0.999
1	61.4572	1	58.7293	0	0.334783							0	0.328	0	0.01	1	1
0	38.7887	1	63.9432	0	0.435176							0	0.313	0	0.648	1	0.991
1	44.4767	1	65.1121	0	0.287545							1	0.17	0	0.017	1	0.999
1	62.1927	1	65.6372	0	0.500531							1	0.172	1	0.891	0	0.002
1	60.221	1	70.3777	0	0.346684							1	0.333	1	0.738	1	0.994
0	53.5276	1	81.3238	0	0.130271							1	0.34	0	0.302	1	0.97
0	54.8962	1	91.2894	0	0.533987							0	0.084	0	0.003	1	0.994
1	58.928	0	64.3007	0	0.281552							0	0.139	0	0.171	1	0.999
0	55.6121	1	67.3244	0	0.247308							1	0.657	0	0.15	1	0.999
0	62.1171	0	50.2804	0	0.469488							0	0.112	0	0.044	0	0.971
0	73.9101	1	68.3577	0	0.319197							1	0.001	0	0.008	0	0.986
1	62.1128	0	53.1765	0	0.121359							0	0.645	1	0.194	1	0.996
0	64.6007	0	50.6943	0	0.302532							0	0.086	1	0.272	0	0.713
0	60.8501	0	55.1419	0	0.652387							0	0.733	1	0.171	1	0.986
1	52.235	0	64.6859	0	0.243461							1	0.413	1	0.174	1	0.988
1	68.825	0	46.3985	0	0.234087							0	0.783	0	0.186	1	0.999
1	63.6525	0	46.2436	0	0.253653							0	0.599	0	0.139	0	0.988
1	48.5135	1	51.6326	0	0.142356							1	0.222	0	0.232	1	0.999
1	46.5499	0	55.3228	0	0.140188							0	0.63	0	0.307	0	0.978
1	64.0588	0	59.6153	0	0.0882444							1	0.938	1	0.459	1	0.971
0	65.5363	0	51.954	0	0.0755194							1	0.961	0	0.502	1	0.413
0	62.3544	1	56.8405	0	0.0852357							1	0.668	0	0.37	0	0.28
1	63.9312	0	57.454	0	0.11958							1	0.949	0	0.217	0	0.075
1	63.8166	0	60.6355	0	0.0849319							1	0.966	0	0.016	1	0.08
1	62.988	0	41.9886	0	0.113013							1	0.515	0	0.005	0	0.013
1	59.1743	0	51.9595	0	0.149419							1	0.787	0	0.068	1	0.034
1	62.9774	0	55.8177	0	0.100598							1	0.449	1	0.408	0	0.007
0	51.2878	0	60.1158	0	0.0983667							0	0.073	0	0.394	1	0.998
1	65.0138	0	70.9734	0	0.0808947							1	0.565	0	0.11	0	0.011
0	64.5193	0	67.5689	0	0.121474							1	0.683	1	0.444	1	0.95
1	68.457	0	39.5034	0	0.074745							1	0.764	0	0.153	1	0.995
0	58.2986	0	40.4008	0	0.0872913							1	0.681	1	0.826	1	0.919
1	53.1244	0	81.6389	0	0.113054							1	0.738	1	0.128	1	0.817
1	42.8444	0	59.0713	0	0.0768103							1	0.446	0	0.05	1	0.861
1	39.2486	0	55.7912	0	0.0778834							1	0.379	0	0.493	1	0.895
0	54.1458	0	54.1799	0	0.0933663							1	0.128	1	0.046	1	0.775
1	66.9083	0	52.2798	0	0.0728908							0	0.058	1	0.385	0	0.006
1	44.3429	0	59.2718	0	0.128293							0	0.127	1	0.481	1	1
1	68.3801	0	63.8773	0	0.0757593							1	0.04	0	0.001	0	0.958
1	70.2859	0	70.8124	0	0.0724498							1	0.293	0	0.472	1	0.06
0	51.8036	0	52.1826	0	0.106125							0	0.011	0	0.242	1	1
0	54.8901	1	72.8988	0	0.160778							1	0.986	0	0.065	0	0.997
1	62.6048	0	61.765	0	0.131029							0	0.259	0	0.442	0	0.032
1	47.8344	0	70.8124	0	0.147785							1	0.182	0	0.197	0	0.002
1	47.9756	0	63.8773	0	0.218427							1	0.179	0	0.024	0	0.019
1	47.1581	0	63.8773	0	0.0833664							1	0.072	1	0.031	0	0.936
1	53.135	0	30.591	0	0.0745436							1	0.965	1	0.984	1	0.993
1	48.8297	1	44.2883	0	0.076389							1	0.534	0	0.08	0	0.003
1	55.0321	0	66.0982	0	0.0956792							0	0.537	1	0.915	0	0.002
1	54.2125	0	61.2841	0	0.105476							0	0.198	1	0.681	0	0.968
0	33.4968	1	38.7879	0	0.0868201							1	0.156	0	0.529	0	0.585
1	56.0946	1	42.1332	0	0.167348							0	0.015	0	0.498	0	0.547
1	59.3744	0	52.7957	0	0.107034							1	0.101	1	0.066	0	0.968
1	58.1869	0	59.0837	0	0.143751							1	0.71	1	0.397	1	0.444
1	58.4875	0	53.6905	0	0.452688							1	0.079	1	0.116	1	0.716
1	54.5886	0	90.6869	0	0.156592							1	0.016	0	0.165	1	0.958
1	54.4881	0	61.4276	0	0.113748							1	0.438	0	0.082	1	0.983
1	49.6585	0	61.9917	0	0.317271							1	0.426	1	0.548	0	0.014
1	54.2391	0	68.7452	0	0.396479							1	0.645	1	0.076	1	0.58
0	52.5904	1	68.2689	0	0.212852							1	0.611	1	0.008	1	0.929
1	56.2589	0	50.4344	0	0.316311							1	0.609	0	0.03	1	0.852
0	65.6078	0	63.7045	0	0.404204							1	0.241	1	0	1	0.976
0	32.0324	1	32.7463	0	0.329073							0	0.629	1	0.982	1	0.713
0	39.6165	1	59.5819	0	0.124183							1	0.471	1	0.981	1	0.95
1	63.7797	1	63.3782	0	0.257976							1	0.427	0	0.188	1	0.864
0	65.3348	0	54.1366	0	0.156523							1	0.721	1	0.373	1	0.309
1	67.0043	1	68.2689	0	0.19822							0	0.274	1	0.368	0	0.19
1	74.959	0	51.6686	0	0.34555							0	0.19	1	0.09	0	0.208
1	68.7415	0	49.6427	0	0.451607							0	0.267	1	0.68	1	0.963
0	33.4485	0	44.0009	0	0.142352							0	0.205	0	0.541	1	0.738
0	64.7625	0	47.2947	0	0.130429							0	0.763	0	0.037	0	0.886
1	65.7523	1	68.2689	0	0.082888							0	0.189	0	0.033	0	0.495
1	57.8006	0	76.5237	0	0.11293							1	0.655	0	0.027	1	0.488
0	53.8795	0	74.3052	0	0.210426							1	0.709	0	0.052	1	0.847
0	61.4296	1	74.02	0	0.166936							1	0.885	0	0.004	1	0.99
1	62.6287	0	74.2047	0	0.215474							1	0.377	0	0.08	1	0.985
0	34.9473	0	52.2484	0	0.39029							1	0.42	0	0.117	1	0.991
1	66.1522	0	60.2238	0	0.151476							1	0.355	0	0.003	1	0.999
0	46.3065	0	43.8243	0	0.100873							1	0.318	0	0.074	1	0.986
0	31.8314	0	55.9156	0	0.118242							1	0.232	0	0.014	0	0.493
1	65.218	0	63.3269	0	0.118001							1	0.687	0	0.007	0	0.005
0	40.5309	0	44.3365	0	0.240729							1	0.511	0	0.145	0	0.739
0	31.4465	0	84.8773	0	0.269747							0	0.58	0	0.014	1	0.023
0	65.0456	0	68.6337	0	0.436719							1	0.346	1	0.015	0	0.065
0	51.3823	1	50.1399	0	0.172393							0	0.286	0	0.065	0	0.58
1	54.0367	1	84.7787	0	0.320979							0	0.311	0	0.063	0	0.006
0	57.8873	0	55.3479	0	0.149122							1	0.344	0	0.042	0	0.02
1	69.0858	1	39.404	0	0.345118							1	0.986	0	0.107	0	0.003
0	44.7809	1	39.5448	0	0.313018							0	0.034	1	0.538	0	0.01
1	48.8297	0	66.2462	0	0.441592							1	0.98	1	0.496	0	0.033
1	48.8297	0	62.7512	0	0.614047							0	0.031	1	0.951	0	0.291
0	54.7963	1	55.8518	0	0.30151							1	0.564	1	0.998	0	0.004
0	63.1502	0	59.8177	0	0.244473							1	0.035	1	0.999	0	0.111
0	54.4527	0	42.8378	0	0.493844							1	0.428	0	0.216	0	0.611
0	52.5619	0	51.5339	1	0.411046							1	0.584	0	0.206	0	0.001
0	64.6021	0	64.9125	0	0.279549							1	0.638	1	0.164	0	0.001
0	42.8451	0	53.0776	0	0.306785							1	0.284	0	0.074	1	0.998
0	46.2303	0	60.2191	0	0.0990943							0	0.142	0	0.011	1	0.999
0	52.8025	1	40.5161	0	0.135873							1	0.323	0	0.796	1	0.262
0	55.421	0	64.9351	0	0.0902234							1	0.564	1	0.531	1	0.159
0	60.3828	0	61.4202	0	0.099191							0	0.502	1	0.361	1	0.991
0	53.9285	0	41.0677	0	0.112799							0	0.395	1	0.946	1	0.931
1	50.2379	0	45.0616	0	0.128831							0	0.49	1	0.942	0	0.574
0	46.0312	0	72.6214	0	0.125343							0	0.289	1	0.596	1	0.434
1	50.4325	0	93.9184	0	0.0940291							0	0.3	0	0.898	0	0.642
1	54.2243	0	71.5658	0	0.102995							0	0.255	0	0.014	0	0.515
0	60.5828	0	60.7993	0	0.328799							0	0.663	1	0.899	1	0.995
0	51.5926	0	76.8737	0	0.463503							1	0.674	0	0.725	0	0.029
0	37.2013	1	86.9157	0	0.476882							1	0.581	1	0.138	1	0.999
0	65.4681	0	44.9831	0	0.426862							1	0.126	0	0.091	0	0.706
0	49.1883	0	72.5366	0	0.419722							0	0.005	1	0.036	1	0.998
0	49.0409	0	69.0764	0	0.385934							0	0.045	0	0.021	0	0.002
0	58.3903	0	66.5896	0	0.420149							1	0.131	0	0.011	1	0.009
0	61.4614	0	63.4562	0	0.508851							1	0.141	1	0.453	1	0.948
1	66.0482	0	91.6806	0	0.428684							1	0.165	0	0.434	1	0.901
0	49.2276	0	93.996	0	0.255177							0	0.438	1	0.012	0	0.045
0	50.0002	0	66.7667	0	0.122039							1	0.423	0	0.525	0	0.102
0	28.4892	1	83.3799	0	0.185065							1	0.219	1	0.561	1	0.986
1	76.9181	0	82.5191	0	0.214797							0	0.162	1	0.983	0	0.243
0	49.3082	0	60.9506	0	0.119106							0	0.1	1	0.908	0	0.252
0	56.4927	0	86.2549	0	0.127443							0	0.076	0	0.455	1	0.91
0	46.8629	0	55.7478	0	0.0733882							0	0.269	0	0.049	0	0.011
0	47.8737	0	53.4187	0	0.0965089							1	0.276	1	0.056	0	0.152
1	48.7317	1	70.9005	0	0.0997504							0	0.033	1	0.109	1	0.176
0	52.6285	0	78.3816	0	0.170499							0	0.148	1	0.097	0	0.003
0	46.5239	0	57.7475	0	0.113102							1	0.587	1	0.154	1	0.949
0	47.5068	0	63.057	0	0.10905							1	0.162	1	0.175	1	0.991
0	49.105	0	62.7878	0	0.102848							0	0.023	1	0.233	0	0.002
0	31.7553	0	65.2904	0	0.136831							1	0.545	1	0.167	0	0.487
0	38.6814	0	84.5925	0	0.0793112							1	0.021	1	0.996	1	0.652
0	35.6788	0	63.0638	1	0.137917							1	0.036	0	0.115	0	0.105
0	29.8835	0	81.67	1	0.142106							1	0.218	1	0.055	0	0.042
0	29.7587	0	31.7065	0	0.094857							1	0.29	1	0.929	1	0.949
0	30.8648	0	71.1643	0	0.559221							1	0.842	1	0.021	0	0.911
0	26.7172	0	67.7607	0	0.159475							0	0.19	0	0.004	1	0.404
0	27.9782	0	66.2387	0	0.297211							0	0.311	1	0.992	0	0.66
0	31.4233	0	82.7284	0	0.151984							1	0.038	1	0.993	1	0.999
0	61.0285	0	62.8592	1	0.22623							1	0.32	0	0.343	1	1
1	66.5213	0	84.0077	0	0.175802							1	0.161	1	0.268	0	0.623
0	63.9608	0	68.0633	0	0.313928							0	0.04	0	0.016	0	0.793
0	53.528	0	63.9804	0	0.17462							0	0.032	1	0.959	1	0.322
0	66.9039	1	67.0922	0	0.241513							0	0.01	0	0.009	1	0.804
0	51.2425	0	72.7423	0	0.123372							1	0.044	0	0.009	0	0.441
1	64.5307	0	43.8794	0	0.465051							1	0.318	1	0.291	1	0.484
1	62.4768	0	85.7028	0	0.251692							1	0.073	0	0.049	1	0.762
1	63.6528	0	89.6907	0	0.143845							0	0.003	1	0.139	0	0.319
1	62.5426	0	69.7042	0	0.120321							1	0.017	1	0.894	1	0.085
1	59.4693	0	73.9193	0	0.203103							1	0.621	1	0.458	0	0.146
1	62.3618	0	83.3232	0	0.100637							0	0.005	1	0.894	0	0.009
0	66.6568	0	71.116	0	0.0995946							0	0.01	0	0.436	0	0.132
1	68.3705	1	68.5475	0	0.209046							0	0.28	0	0.806	0	0.865
1	59.8995	0	64.474	0	0.101925							1	0.487	0	0.308	0	0.34
1	63.1599	0	70.0787	0	0.106133							0	0.32	0	0.87	1	0.686
0	56.1605	0	69.9241	0	0.103958							0	0.006	0	0.614	0	0.066
1	57.7095	0	72.7612	0	0.35108							0	0.025	1	0.148	1	0.809
0	61.8286	0	65.7743	0	0.107532							0	0.05	0	0.136	1	0.859
0	64.7438	0	73.3809	0	0.342796							1	0.026	1	0.564	0	0.132
1	60.6059	0	58.4374	0	0.487218							0	0.004	0	0.003	1	0.939
0	59.7685	0	56.3417	0	0.109175							0	0.15	1	0.952	0	0.317
1	55.0306	0	61.5376	0	0.113595							0	0.02	0	0.121	0	0.055
0	43.5239	0	60.2653	0	0.33901							1	0.234	1	0.128	1	0.415
1	70.7738	0	71.7514	0	0.0886723							1	0.259	0	0.008	0	0.014
0	55.6365	0	75.4234	0	0.157467							1	0.48	0	0.006	0	0
0	65.173	0	58.0048	0	0.151018							0	0.042	1	0.302	1	0.201
0	56.6249	0	90.4304	0	0.122228							0	0.156	1	0.03	0	0.565
1	59.672	0	65.1462	0	0.304352							0	0.004	1	0.964	1	0.112
0	56.0536	0	56.006	0	0.17882							0	0.035	0	0.01	0	0.744
0	70.1431	0	59.4109	0	0.145175							0	0.749	0	0.184	0	0.337
0	56.4991	0	69.0881	0	0.163608							0	0.749	0	0.011	0	0.689
0	61.7303	1	56.1215	0	0.107179							1	0.188	0	0.036	0	0.256
1	47.5778	1	76.5303	0	0.0745367							0	0.446	1	0.527	0	0.774
1	46.9565	1	67.7902	0	0.0755721							1	0.17	0	1	0	0.605
0	43.7989	0	50.6587	0	0.333345							1	0.39	1	0.039	0	0.444
0	47.4278	0	67.5846	0	0.179274							0	0.069	1	0.095	0	0.945
1	57.2854	0	70.5346	1	0.175644							0	0.031	1	0.951	0	0.77
0	54.2119	0	63.1744	1	0.167704							0	0.007	1	0.899	0	0.332
1	72.8875	0	59.0543	0	0.0830088							0	0.007	0	0.036	0	0.811
0	40.8018	0	65.305	0	0.119142							0	0.01	1	0.629	0	0.826
1	59.3968	1	64.1222	0	0.123571							0	0.07	1	0.939	0	0.929
0	58.1315	0	69.2711	0	0.453267							0	0.038	0	0.007	0	0.807
0	52.5074	0	63.5947	0	0.0924703							0	0.01	0	0.557	0	0.437
0	47.6617	0	71.1213	0	0.11653							1	0.568	1	0.052	0	0.702
1	46.2118	0	74.5919	0	0.236441							0	0.066	0	0.005	0	0.544
1	47.8825	0	79.1964	0	0.217135							0	0.04	0	0.512	0	0.686
1	55.7486	0	79.8234	0	0.293379							1	0.715	0	0.492	0	0.757
1	66.5359	0	72.7525	0	0.449985							0	0.42	1	0.19	0	0.264
1	66.7338	0	66.0289	0	0.111265							0	0.11	0	0.447	0	0.909
1	68.9786	0	72.7708	0	0.138381							0	0.003	0	0.067	0	0.235
1	51.4388	0	82.7522	0	0.259864							0	0.021	0	0.361	0	0.091
1	66.5811	0	76.714	1	0.321983							0	0.014	1	0.438	0	0.621
1	45.9009	0	62.144	0	0.333169							0	0.049	0	0.053	0	0.787
0	52.4111	0	63.7992	0	0.16783							0	0.028	1	0.467	0	0.932
0	33.0624	0	49.1462	0	0.14688							1	0.059	0	0.097	0	0.029
1	61.3971	0	50.9056	0	0.408932							1	0.114	1	0.219	0	0.598
1	67.1959	0	47.8434	0	0.32722							0	0.012	0	0.004	0	0.953
0	68.1346	0	50.7882	0	0.40977							0	0.138	0	0.015	0	0.431
0	61.3	0	53.5999	0	0.374995							0	0.061	0	0.007	0	0.966
0	61.8134	0	74.1877	0	0.10953							0	0.391	1	0.008	0	0.911
1	71.8808	0	79.8331	0	0.0987991							1	0.168	0	0.121	0	0.856
0	65.508	0	74.7158	0	0.134772							1	0.137	0	0.026	0	0.067
0	67.5815	0	79.0438	0	0.230139							1	0.6	1	0.013	1	0.983
0	48.9073	0	68.8507	1	0.437964							0	0.62	0	0.158	1	0.937
1	61.3971	0	57.0547	0	0.105531							1	0.442	0	0.152	0	0.328
0	49.1743	1	65.0711	0	0.0672597							1	0.312	1	0.481	0	0.124
1	61.3971	0	36.8047	0	0.0714267							0	0.006	0	0.032	0	0.023
1	58.6307	0	49.4638	0	0.068289							0	0.004	0	0.047	0	0.003
1	61.1236	0	48.0139	0	0.197351							0	0.108	0	0.033	1	0.207
1	58.2424	0	48.9661	0	0.242798							0	0.017	1	0.033	0	0.012
0	55.3212	0	65.2721	0	0.102904							0	0.031	1	0.526	0	0.029
0	38.7449	1	69.434	0	0.0991763							0	0.583	1	0.026	0	0.07
1	62.0897	0	55.0204	0	0.116001							1	0.111	1	0.923	1	0.983
1	65.0791	0	55.2029	0	0.117142							0	0.005	0	0.022	0	0.975
0	56.3723	0	57.6763	0	0.0850041							1	0.491	1	0.005	0	0.027
1	45.09	0	78.1172	0	0.0803271							1	0.015	1	0.799	0	0.034
0	46.315	0	80.5889	0	0.075871							0	0.002	1	0.928	0	0.008
0	32.8225	0	75.2538	0	0.115899							1	0.065	1	0.799	0	0.027
0	46.2611	0	79.6526	0	0.278204							1	0.007	1	0.689	0	0.729
0	27.4657	0	55.4246	0	0.115385							1	0.07	1	0.871	0	0.801
0	41.6457	0	59.7178	0	0.118524							1	0.143	1	0.002	0	0.212
0	32.0427	1	81.576	1	0.37102							0	0.066	0	0.453	0	0.024
0	47.7043	1	82.3721	0	0.186755							1	0.036	1	0.919	1	0.827
0	64.7481	0	50.4254	0	0.363413							1	0.037	1	0.023	0	0.799
1	50.9099	0	63.8275	0	0.451389							1	0.006	1	0.021	1	0.769
1	59.6957	0	55.9602	0	0.255344							1	0.073	0	0.019	1	0.98
0	63.3705	0	46.1664	0	0.193627							1	0.051	1	0.428	0	0.915
0	56.203	1	85.9102	0	0.14214							0	0.009	1	0.591	1	0.668
1	62.7007	0	78.177	0	0.123623							0	0.005	1	0.742	1	0.069
0	19.4504	1	61.7681	0	0.0960489							1	0.498	0	0.004	1	0.011
0	23.3466	0	57.066	0	0.140513							1	0.059	0	0.011	1	0.929
0	23.7884	0	74.9744	0	0.0990664							0	0.352	1	0.479	0	0.193
0	41.6245	0	51.2808	0	0.160707							0	0.276	0	0.012	0	0.023
1	63.5878	0	55.5634	0	0.442571							0	0.2	0	0.021	0	0.004
1	63.5878	0	58.6875	0	0.22389							0	0.205	0	0.568	0	0.001
1	48.5762	0	74.8874	0	0.139658							1	0.081	1	0.828	1	0.07
1	61.8426	0	56.9393	0	0.153565							1	0.267	0	0.003	0	0.028
0	62.422	0	59.0927	0	0.177579							1	0.077	0	0.022	1	0.985
1	65.8449	1	65.1201	0	0.732278							0	0.067	0	0.014	1	0.99
0	70.5708	0	61.8407	1	0.681209							0	0.056	0	0.028	1	0.813
0	77.406	0	51.2307	0	0.350952							1	0.02	0	0.017	1	0.895
1	57.1021	0	80.5839	0	0.636884							1	0.058	0	0.021	1	0.978
1	63.5878	1	57.4562	0	0.721646							1	0.016	0	0.02	0	0.006
0	64.2844	0	52.8155	0	0.494007							1	0.001	1	0.971	1	0.946
0	58.1127	0	59.3429	0	0.181768							1	0.006	0	0.216	1	0.165
0	65.2253	1	82.4737	0	0.716398							1	0.493	1	0.183	1	0.837
0	72.4547	0	60.0027	0	0.199332							1	0.538	0	0.153	1	0.655
1	48.2545	0	56.182	0	0.259928							0	0.248	0	0.154	0	0.264
1	70.6711	0	53.4577	0	0.147061							1	0.064	1	0.116	1	0.999
1	59.2924	0	59.7187	0	0.487219							0	0.24	1	0.012	1	0.421
1	58.9972	0	60.4123	0	0.24672							1	0.015	1	0.952	0	0.563
1	45.6174	0	58.0608	0	0.281148							1	0.798	1	0.014	1	0.631
1	53.5872	0	58.2094	0	0.130472							0	0	1	0.013	1	0.994
1	60.5656	0	63.3732	0	0.270244							0	0.005	1	0.802	0	0
1	59.8473	0	53.6233	0	0.56743							0	0.008	1	0.865	1	0.545
1	62.0798	1	58.6266	0	0.530022							0	0.005	0	0.032	1	0.89
0	42.5914	1	66.4454	1	0.788916							0	0.006	1	0.098	1	0.946
0	52.7571	0	67.8169	0	0.37235							0	0.004	0	0.026	0	0.093
1	62.8329	0	66.3017	1	0.67826							0	0.01	0	0.127	1	0.231
0	46.7782	0	64.2993	0	0.43264							1	0.02	1	0.994	0	0.857
1	48.1469	0	49.038	0	0.234031							1	0.005	0	0.035	0	0.001
1	46.4032	0	60.1078	0	0.332746							0	0.013	0	0.003	1	0.702
0	62.9849	1	70.3227	0	0.566439							0	0.008	0	0.003	0	0.048
1	62.7104	0	61.7334	0	0.31744							1	0.005	0	0.048	1	0.992
1	47.7602	0	66.0603	0	0.689945							0	0.011	0	0.109	1	0.926
0	49.7656	0	57.183	1	0.707286							0	0.016	0	0.006	1	0.945
0	47.6608	0	62.4348	0	0.098621							0	0.005	1	0.553	1	0.983
0	49.1283	0	63.7075	0	0.0892779							0	0.016	0	0.06	1	0.983
0	46.9576	0	62.447	0	0.11177							0	0.009	0	0.006	0	0.059
0	60.412	1	70.9876	0	0.102633							0	0.011	0	0.011	1	0.991
0	63.1867	0	68.637	0	0							1	0.009	0	0.075	0	0.992
1	59.1272	0	69.5535	0	0.0841586							1	0.049	0	0.005	0	0.019
0	64.1623	0	61.5868	0	0.0974458							1	0.467	0	0.358	0	0.004
0	48.6799	1	64.6229	0	0.106322							1	0.815	0	0.176	0	0.013
1	59.1239	0	58.8249	0	0.175805							1	0.954	0	0.014	1	0.982
0	62.1159	0	65.0461	0	0.0907378							1	0.964	1	0.952	0	0.021
0	53.284	0	53.4865	0	0.22235							0	0.036	0	0.071	0	0.018
1	47.4813	1	78.0099	0	0.086816							0	0.026	1	0.313	1	0.997
0	70.2164	0	73.0293	0	0.368831							1	0.096	0	0.401	0	0.998
0	57.5559	1	74.7315	0	0.115549							1	0.021	1	0.937	0	0.28
1	57.6455	0	64.952	0	0.615949							1	0.003	1	0.34	1	0.988
1	62.6396	0	53.7639	0	0.454377							0	0.456	0	0.133	1	0.965
0	62.718	0	55.8562	0	0.105719							0	0.041	1	0.94	1	0.962
0	50.913	0	79.6922	0	0.26286							0	0.025	0	0.008	1	0.061
0	60.9178	0	77.7155	0	0.097123							1	0.56	0	0.148	1	0.013
0	15.588	0	81.6765	0	0.0875683							0	0.149	0	0.198	0	0
0	14.7953	1	84.7114	0	0.158004							0	0.292	1	0.787	0	0
0	37.2993	0	53.8124	0	0.169594							0	0.289	1	0.001	1	0.987
1	64.1938	1	62.6668	0	0.106299							0	0.002	0	0.013	0	0.002
0	65.1521	0	59.0741	0	0.0979697							1	0.446	0	0.01	0	0.004
1	57.332	0	51.8449	0	0.128303							0	0.507	0	0.003	0	0.01
1	61.1854	1	76.7631	0	0.122826							0	0.049	1	0.918	1	0.928
1	49.4895	1	74.9383	0	0.161518							1	0.015	1	0.073	1	0.728
1	50.0079	1	82.7742	0	0.176479							0	0.032	0	0.105	0	1
1	62.4259	0	76.0934	0	0.254462							0	0.02	0	0.536	0	0.837
0	62.0044	0	77.251	0	0.135258							0	0.002	1	0.648	1	1
1	66.4874	0	75.6922	0	0.307508							1	0.385	1	0.005	0	0
0	66.6172	1	74.8736	1	0.538976							0	0.032	0	0.009	0	0.761
0	44.5664	0	55.1437	0	0.387022							0	0.001	0	0.769	0	0.738
1	50.7704	0	58.8461	1	0.2116							1	0.283	0	0.083	0	0.368
0	54.3875	0	59.9417	1	0.895955							1	0.529	0	0.007	0	0.645
1	68.977	0	57.1738	0	0.305204							1	0.826	1	0.765	0	0.136
0	38.6109	0	44.4261	0	0.111661							1	0.776	0	0.003	0	0.81
0	37.6567	1	67.708	0	0.104417							0	0.08	1	0.136	0	0.971
0	42.6517	1	61.3051	0	0.0957585							1	0.851	1	0.343	0	0.856
1	57.6857	0	55.9649	0	0.205942							1	0.512	1	0.028	0	0.98
1	61.4112	0	54.5335	1	0.853527							1	0.708	0	0.041	0	0.997
0	43.2463	0	79.0267	0	0.107926							1	0.311	0	0.633	0	0.992
0	50.0538	0	70.7864	1	0.799844							1	0.313	1	0.768	0	0.998
1	53.3822	0	69.7414	1	0.11425							1	0.544	1	0.513	0	0.113
0	27.0639	1	75.1761	0	0.0886404							1	0.859	1	0.388	0	0.301
0	80.4517	0	68.8374	0	0.17181							1	0.105	1	0.926	0	0.072
0	33.8922	0	81.8911	0	0.179223							1	0.066	1	0.826	0	0.132
0	42.7255	1	65.2096	0	0.0987526							1	0.016	0	0.01	0	0.522
0	32.1155	1	71.5788	0	0.0998549							1	0.621	0	0.533	0	0.068
0	43.4798	1	69.1707	0	0.0933018							1	0.554	0	0.294	0	0.153
0	47.1092	0	43.3802	0	0.110387							1	0.115	1	0.031	0	0.173
0	47.3815	0	56.0404	0	0.0791917							1	0.04	0	0.188	0	0.176
0	34.5611	0	65.0671	0	0.0797939							1	0.096	0	0.111	0	0.013
1	54.3354	0	68.4743	0	0.0966422							1	0.08	0	0.194	1	0.29
0	52.9219	0	49.9407	0	0.0975116							0	0.448	0	0.203	0	0.755
0	47.2231	0	52.3943	0	0.0836914							0	0.361	1	0.172	0	0.92
0	73.5916	0	60.3938	0	0.0973939							1	0.13	1	0.328	0	0.994
1	73.0312	1	67.571	0	0.100241							0	0.036	1	0.959	0	0.976
0	72.8579	0	51.7243	0	0.0686232							1	0.622	1	0.966	0	0.973
1	34.3081	1	69.7224	0	0.106557							0	0.047	0	0.148	0	0.994
0	50.0171	0	63.6191	0	0.105417							1	0.013	0	0.009	1	0.997
0	27.8043	1	60.2561	0	0.0959843							1	0.795	0	0.905	0	0.974
0	55.8461	0	64.5932	0	0.0968496							1	0.007	0	0.824	0	0.039
0	51.4841	0	58.333	0	0.110315							0	0.012	0	0.063	1	1
0	48.0383	0	42.9849	0	0.103023							1	0.6	0	0.006	0	0.003
1	43.0009	1	62.3161	0	0.0914126							1	0.536	0	0.78	0	0.908
0	37.0201	0	31.0709	0	0.103974							0	0.12	0	0.087	0	0.141
0	69.7296	0	68.4743	0	0.146344							0	0.126	0	0.007	0	0.089
0	54.6729	0	56.4204	0	0.0901974							0	0.008	0	0.009	0	0.895
0	62.6715	0	36.2863	0	0.0839647							1	0.816	1	0.969	1	1
0	54.9866	0	60.9567	0	0.0947889							0	0.01	1	0.717	0	0.679
0	42.815	0	51.1839	0	0.0881406							0	0.023	0	0.265	0	0.95
0	61.4247	0	67.8506	0	0.107037							0	0.256	1	0.286	0	0.035
1	73.6571	0	42.6839	0	0.132618							1	0.591	1	0.108	0	0.015
0	10.8732	1	67.5542	0	0.17101							1	0.551	1	0.824	0	0.083
0	10.8735	0	61.7268	0	0.100354							0	0.01	1	0.068	0	0.013
0	15.0084	0	62.1921	0	0.0928545							0	0.011	0	0.043	0	0.006
0	55.7383	0	61.0939	0	0.114074							0	0.125	0	0.006	0	0.014
0	40.3392	0	57.2314	1	0.12937							1	0.198	0	0.077	0	0.219
0	43.1452	0	66.447	0	0.119245							0	0.139	0	0.052	0	0.874
0	45.2017	0	52.4577	0	0.0827728							0	0.191	1	0.996	0	0.021
0	51.7688	0	41.0122	0	0.117975							0	0.105	1	0.358	0	0.145
0	56.1552	1	70.0732	0	0.0741925							0	0.127	0	0.007	1	0.013
0	71.7967	0	55.8497	0	0.128207							0	0.031	0	0.008	1	0.029
0	44.5898	1	68.6202	1	0.0900137							0	0.02	1	0.411	0	0.022
0	46.4854	0	23.6101	1	0.166332							1	0.011	0	0.303	1	0.022
0	72.164	0	57.2592	0	0.265378							1	0.014	1	0.801	0	0.034
0	74.9109	0	60.9366	0	0.224706							1	0.361	1	0.307	0	0.01
0	66.4187	0	65.0523	0	0.134713							1	0.496	1	0.53	1	0.97
0	44.2415	0	70.8582	0	0.103795							1	0.645	0	0.05	1	0.965
1	69.8872	0	77.5555	0	0.106429							1	0.755	1	0.205	1	0.997
0	45.5859	0	60.2092	0	0.122488							1	0.788	0	0.139	0	0.618
0	70.5875	0	60.9006	0	0.300195							1	0.542	0	0.24	0	0.549
0	65.8101	0	65.0469	0	0.366374							1	0.199	1	0.264	1	0.973
0	46.158	0	59.2848	0	0.162065							1	0.647	1	0.07	1	0.995
0	39.4823	0	65.8485	0	0.103522							1	0.924	0	0.048	1	0.887
0	73.1653	0	77.5555	0	0.214156							1	0.876	1	0.028	1	0.997
0	32.39	0	77.5555	0	0.131046							1	0.16	0	0.697	1	0.996
0	70.6804	0	67.5869	1	0.104487							1	0.482	1	0.991	0	0.851
0	37.0886	0	61.1659	0	0.119127							1	0.747	1	0.669	1	0.941
0	43.7466	0	58.612	0	0.096222							1	0.769	1	0.718	1	0.989
1	30.359	0	30.4006	0	0.136554							1	0.794	1	0.969	1	0.992
0	83.2383	0	19.212	0	0.178259							1	0.703	1	0.026	1	0.997
0	43.9052	0	74.017	1	0.316706							1	0.556	1	0.343	1	0.996
1	44.0563	0	71.8385	1	0.109851							1	0.518	1	0.204	1	0.994
1	50.7117	1	68.8112	0	0.0928866							1	0.694	1	0.001	1	0.993
1	46.3676	0	19.0375	0	0.0844585							0	0.003	1	0.862	1	0.984
1	49.1287	0	37.6288	1	0.0901923							1	0.689	1	0.898	1	0.068
0	47.2127	1	37.6288	0	0.0945457							0	0.065	1	0.999	1	1
1	67.9616	0	34.9086	0	0.108286							1	0.603	1	0.999	1	0.973
1	69.8455	1	34.9086	0	0.0968504							1	0.445	1	0.565	1	0.991
0	56.4333	0	62.0628	1	0.229165							1	0.071	1	0.246	0	0.003
0	58.4617	0	52.6302	0	0.100007							1	0.019	1	0.621	0	0.1
0	42.354	0	53.5233	1	0.101148							0	0.023	1	0.357	0	0.037
1	71.1539	0	48.7277	0	0.0943831							0	0.004	1	0.25	0	0.004
0	53.3694	0	42.7463	0	0.105129							1	0.037	1	0.883	1	0.996
1	40.4379	0	18.3056	1	0.0955052							1	0.005	1	0.893	1	0.997
0	24.256	0	17.3511	0	0.115902							1	0.611	1	0.826	1	0.031
1	66.7042	0	29.21	0	0.107674							1	0.046	1	0.533	0	0.021
0	42.4601	0	15.4802	0	0.132788							0	0.026	1	0.027	1	0.934
0	39.7896	0	67.9459	0	0.161005							0	0.004	0	0.005	0	0.43
1	65.8581	0	11.0044	1	0.641772							0	0.005	1	0.966	1	0.033
0	41.1596	1	50.1585	0	0.671042							1	0.234	0	0.024	0	0.001
0	65.0834	0	46.2294	0	0.18695							0	0	0	0.155	0	0.001
0	57.1463	0	25.9313	0	0.309321							1	0.014	0	0.101	1	0.999
0	55.9585	0	58.3281	0	0.121926							1	0.008	0	0.227	1	0.998
1	65.7469	0	49.72	0	0.12179							1	0.422	1	0.942	1	1
1	62.7339	0	33.0439	0	0.10331							1	0.311	1	0.867	1	0.977
1	57.1469	0	48.8467	0	0.0621155							0	0.053	1	0.28	1	0.991
0	27.9891	0	48.9112	0	0.33372							1	0.396	0	0.128	1	0.96
0	57.9211	0	36.3384	0	0.161095							1	0.438	1	0.91	1	0.995
0	53.6018	0	37.0056	0	0.382975							0	0.008	1	0.175	1	0.968
0	52.4764	0	38.9296	1	0.127874							0	0.008	1	0.191	0	0.492
0	65.8832	1	64.875	0	0.192138							0	0.068	1	0.859	0	0.012
0	66.4227	1	64.3468	0	0.231135							0	0.006	1	0.906	0	0.027
0	69.3399	0	40.5711	0	0.0849898							0	0.499	1	0.081	0	0.029
0	68.8581	0	49.4208	0	0.0950185							0	0.696	1	0.202	0	0.051
0	64.7511	0	47.8173	0	0.121453							1	0.264	1	0.244	0	0.003
0	60.1857	0	56.2722	0	0.140135							0	0.574	1	0.113	1	0.996
0	66.1801	0	49.2007	0	0.0975199							0	0.096	1	0.142	1	0.995
0	53.5128	0	50.5106	0	0.271846							0	0.109	1	0.114	0	0.189
0	72.8625	1	49.6555	0	0.275644							1	0.199	1	0.124	0	0.038
0	77.1534	0	50.4573	0	0.106969							1	0.388	1	0.525	0	0.827
1	64.9875	0	50.0699	1	0.601299							0	0.086	1	0.29	1	0.888
0	79.5135	0	49.8638	0	0.583505							0	0.011	1	0.238	1	0.997
0	64.0786	0	51.1882	0	0.130927							0	0.005	1	0.188	1	0.994
0	73.2042	0	53.5938	0	0.102929							0	0.001	0	0.66	0	0.386
0	59.2392	0	55.2804	1	0.12599							0	0.003	1	0.919	0	0.407
1	61.9015	0	58.6104	0	0.206264							0	0.006	1	0.583	1	0.987
0	60.1192	0	59.5207	0	0.135393							0	0.013	1	0.299	1	0.995
0	53.2628	0	55.566	0	0.157693							1	0.006	1	0.029	1	0.999
0	61.1647	0	51.1727	0	0.173045							1	0.006	1	0.156	1	0.857
0	28.4178	0	71.7912	0	0.364084							0	0.175	1	0.61	1	0.998
0	57.7581	0	37.1291	0	0.123214							0	0.168	1	0.3	1	0.998
0	58.1909	0	54.3923	0	0.122694							1	0.143	0	0.007	1	0.79
1	66.0007	0	59.6978	0	0.112147							0	0.007	1	0.314	1	0.993
1	66.4049	0	41.7547	0	0.118293							0	0.013	0	0.012	1	0.987
0	65.2118	0	41.5376	0	0.0865347							1	0.012	1	0.196	1	0.27
1	65.077	0	54.479	0	0.113965							1	0.059	1	0.031	1	0.993
1	63.9604	0	61.046	0	0.0860719							1	0.464	1	0.14	1	0.986
0	64.671	0	52.8309	0	0.272233							1	0.007	1	0.284	1	0.913
1	62.1853	0	51.7483	0	0.20164							1	0.671	1	0.547	1	0.046
1	66.2095	0	42.9137	0	0.233887							0	0.069	0	0.814	0	0.712
0	63.4247	0	47.2685	0	0.140672							1	0.008	0	0.179	1	0.727
1	68.8431	0	56.2384	0	0.0786542							1	0.647	1	0.969	1	0.985
1	72.8306	0	54.666	0	0.0980672							1	0.589	0	0.089	0	0.211
0	58.0688	1	49.954	0	0.145658							0	0.763	1	0.749	1	0.134
1	64.5474	1	49.4658	0	0.491607							1	0.572	0	0.583	0	0.002
1	61.6535	0	49.4091	0	0.100908							1	0.659	1	0.637	1	0.591
1	61.3443	0	54.6551	0	0.117172							0	0.001	1	0.06	0	0.037
0	64.925	0	50.714	0	0.319559							0	0.021	1	0.552	1	0.996
1	66.6363	0	45.3802	0	0.119354							1	0.511	1	0.567	1	0.992
0	66.8396	0	44.5293	0	0.111819							0	0.002	0	0.845	1	0.996
0	63.3963	0	52.8059	0	0.121364							1	0.009	1	0.944	1	0.993
0	65.6916	0	52.5726	0	0.138821							0	0.007	1	0.941	1	0.987
0	60.3044	0	51.0902	0	0.337055							1	0.035	1	0.97	0	0.185
0	60.82	0	50.2187	0	0.144114							0	0.029	1	0.975	1	0.997
0	59.3999	0	47.7529	0	0.117825							1	0.43	0	0.027	1	0.307
0	59.7647	0	55.0395	0	0.115351							0	0.002	1	0.182	1	0.04
1	64.5	0	55.1439	0	0.473647							0	0.002	0	0.073	0	0.813
0	60.5995	0	57.8059	0	0.4434							1	0.317	0	0.237	0	0.029
1	62.8495	0	53.0174	0	0.318821							0	0.029	1	0.048	1	0.003
0	62.5659	0	51.7665	0	0.310006							0	0.005	1	0.133	1	0.017
0	62.5537	0	55.3463	0	0.556408							0	0.341	1	0.983	0	0.005
0	61.5198	0	55.2335	0	0.190639							1	0.39	0	0.049	0	0.056
0	62.0691	0	58.3984	0	0.127276							0	0.014	0	0.989	0	0.262
1	65.0393	0	58.0984	0	0.293363							0	0.002	1	0.413	0	0.019
0	70.7717	0	50.8309	0	0.600137							0	0.003	0	0.03	0	0.001
0	66.4419	0	56.4392	1	0.0906854							0	0.012	0	0.424	1	0.374
1	58.7293	0	48.1297	0	0.186311							0	0.003	0	0.116	1	0.987
1	65.1121	0	58.9827	0	0.0913852							0	0.038	1	0.815	1	0.985
0	58.7709	0	57.0926	0	0.0908971							0	0.002	1	0.21	1	0.955
0	61.235	0	31.3379	0	0.123806							1	0.76	0	0.242	1	0.999
0	57.4971	0	55.7309	0	0.117129							0	0.02	1	0.171	1	1
0	78.0635	0	48.1036	0	0.133517							1	0.128	0	0.228	1	1
0	55.8523	0	54.6782	0	0.166156							0	0.016	1	0.288	1	0.91
0	58.8981	0	51.0182	0	0.138117							0	0.002	1	0.679	1	0.688
0	69.9198	0	54.1842	0	0.110121							0	0.308	1	0.42	1	0.828
0	50.5168	0	57.1351	0	0.135697							1	0.003	0	0.186	0	0.238
1	70.3777	0	33.5394	0	0.135066							1	0.667	1	0.832	1	1
1	81.3238	0	42.4914	0	0.109239							1	0.008	1	0.943	1	0.823
1	91.2894	0	19.1285	0	0.0915718							0	0.004	0	0.166	1	0.971
0	74.9791	0	46.225	0	0.157738							1	0.324	1	0.683	1	0.988
0	66.8507	0	57.8476	0	0.107015							1	0.156	0	0.658	0	0.01
0	64.3007	0	62.055	0	0.0817575							0	0.012	0	0.268	0	1
0	51.3332	0	11.9724	0	0.430989							1	0.008	1	0.669	0	0.041
0	65.046	0	12.9586	0	0.110384							0	0.008	1	0.493	1	0.938
1	67.3244	0	35.7437	0	0.128675							0	0.011	0	0.55	0	0.042
1	66.8372	0	17.4146	0	0.11306							1	0.573	1	0.642	1	0.996
1	62.87	0	48.9847	0	0.105157							0	0.004	0	0.95	1	1
0	51.9275	0	50.3471	0	0.11718							0	0.006	1	0.188	1	0.926
0	71.6023	0	53.6293	0	0.124279							0	0.003	1	0.748	1	0.932
0	61.0921	0	48.5662	0	0.108021							0	0.011	1	0.993	1	0.98
1	50.2804	0	51.7491	0	0.0649614							0	0.023	1	0.96	1	0.99
0	76.3884	0	37.0056	0	0.0766364							0	0.004	1	0.99	1	0.977
0	65.0425	0	63.2715	0	0.112034							1	0.256	0	0.483	1	0.488
0	87.7305	0	63.5062	1	0.219186							0	0.088	0	0.723	1	0.964
0	42.6259	0	41.0967	0	0.0768528							0	0.002	0	0.073	1	0.986
1	68.3577	0	54.4754	0	0.113923							0	0.004	1	0.977	1	0.994
1	66.0593	0	53.8511	0	0.177391							0	0.008	0	0.112	1	0.993
1	41.4853	0	57.1841	0	0.138992							0	0.009	0	0.574	1	0.25
0	68.3113	0	54.0668	0	0.155594							0	0.041	0	0.761	0	0.01
0	58.6803	0	52.7001	0	0.318836							0	0.013	1	0.751	1	0.983
0	55.5727	0	48.1426	0	0.175475							0	0.008	1	0.532	1	0.998
0	55.1078	0	45.1554	0	0.286434							1	0.664	0	0.157	1	0.982
0	43.3502	0	47.0909	0	0.134565							0	0.043	0	0.007	1	0.979
0	57.418	0	51.2772	0	0.144828							1	0.324	1	0.253	1	0.545
0	62.3942	1	49.7655	0	0.120745							0	0.307	1	0.975	1	0.969
0	71.679	0	83.9318	0	0.345757							1	0.696	1	0.965	1	0.94
0	55.746	0	78.5434	0	0.126058							1	0.347	1	0.054	1	0.591
0	67.2539	1	63.7975	0	0.119572							0	0.021	1	0.575	1	0.682
0	49.8044	0	36.0344	0	0.158968							1	0.719	1	0.971	1	0.984
0	57.7016	1	61.832	0	0.156126							0	0.005	0	0.769	1	0.978
0	53.1765	1	62.7364	0	0.2738							0	0.092	0	0.433	1	0.74
0	51.9253	0	25.5526	0	0.226817							0	0.151	0	0.305	0	0.738
0	51.8146	0	38.3714	0	0.133748							1	0.369	0	0.152	0	0.147
0	51.2769	0	32.1777	0	0.22901							0	0.002	0	0.893	1	0.253
1	50.6943	1	34.8294	0	0.134594							0	0.009	1	0.332	0	0.008
0	65.3812	0	31.9706	0	0.132922							0	0.003	0	0.411	1	0.362
1	55.1419	1	33.9607	0	0.141431							0	0.008	1	0.082	1	0.957
0	62.1053	0	61.7146	0	0.247482							1	0.137	0	0.113	1	0.95
0	63.2597	0	38.9237	0	0.157987							1	0.015	1	0.898	1	0.998
0	68.9464	0	48.0089	0	0.263188							0	0.029	1	0.835	1	0.981
0	42.4823	0	51.1961	0	0.181758							0	0.404	0	0.805	1	0.979
0	39.181	0	49.0115	0	0.135517							1	0.298	0	0.583	1	0.926
0	42.7431	0	50.3944	0	0.123359							1	0.006	0	0.159	1	0.996
1	64.6859	0	54.309	0	0.130251							0	0.001	0	0.468	1	0.995
0	36.01	0	53.4623	0	0.271666							0	0.422	1	0.394	1	0.994
0	47.1498	0	46.573	0	0.141613							1	0.003	0	0.014	1	0.995
1	56.5216	0	44.7332	0	0.150258							0	0.01	1	0.013	1	0.995
0	42.2331	0	42.1517	0	0.309559							1	0.395	0	0.711	1	0.996
1	46.3985	1	43.4851	0	0.173211							0	0.018	1	0.657	1	0.994
1	46.2436	0	39.6098	0	0.291331							1	0.08	0	0.235	1	0.996
0	64.6717	0	45.8799	0	0.132429							1	0.256	1	0.816	1	0.998
0	53.373	0	43.8361	0	0.0884086							1	0.126	0	0.996	1	0.995
1	51.6326	0	41.1331	0	0.219852							0	0.004	0	0.419	1	0.994
0	55.3228	0	42.6961	0	0.131155							0	0.511	0	0.869	1	0.998
1	52.3635	1	42.9723	0	0.228885							1	0.304	0	0.501	1	0.997
0	53.0617	0	42.0991	0	0.121557							1	0.241	1	0.747	1	0.985
1	51.9556	1	43.9373	0	0.0967113							1	0.079	0	0.143	1	0.012
0	59.6153	0	37.511	0	0.104366							1	0.332	0	0.114	1	0.044
1	66.8223	0	40.0721	0	0.309275							1	0.589	1	0.244	0	0.016
1	51.7323	0	41.2754	0	0.0795719							1	0.001	1	0.761	1	0.025
1	51.954	0	36.9285	0	0.126723							0	0.103	1	0.136	1	0.277
0	28.4594	0	40.6366	0	0.417015							0	0.269	1	0.592	0	0.406
0	60.8407	0	43.0879	0	0.567897							1	0.001	1	0.993	0	0.008
1	56.8405	0	36.3767	0	0.483371							1	0.027	1	0.09	0	0.03
0	44.8023	0	41.9834	0	0.299601							0	0.018	1	0.241	0	0.002
1	64.2588	1	44.5054	1	0.382753							0	0.127	1	0.401	0	0.007
0	57.454	0	19.2271	0	0.361303							0	0.05	1	0.738	0	0.031
0	53.0989	0	41.3695	0	0.490332							1	0.165	1	0.166	1	0.99
0	60.6355	0	39.3183	0	0.554162							1	0.126	1	0.996	0	0.992
0	68.0894	1	37.6288	0	0.515882							1	0.774	1	0.61	1	0.999
0	68.7738	0	53.4841	0	0.592042							1	0.496	1	0.759	1	0.999
1	48.5828	0	76.8235	0	0.556062							0	0.02	1	0.814	1	0.964
0	55.8177	0	44.3317	0	0.484764							0	0.01	0	0.23	1	0.849
0	60.1158	0	52.7468	0	0.321284							0	0.675	0	0.579	1	0.995
0	66.5933	0	49.5546	0	0.0891002							0	0.67	1	0.903	1	0.979
0	68.3502	0	39.8598	0	0.085174							0	0.012	0	0.655	1	0.969
0	67.5689	0	48.3119	0	0.279063							0	0.002	0	0.269	1	0.981
0	39.5034	0	47.9167	0	0.100177							1	0.752	0	0.299	1	0.999
0	40.4008	0	53.5431	0	0.117398							0	0.037	1	0.478	1	0.289
0	68.193	1	52.865	0	0.36084							0	0.006	1	0.774	1	0.98
0	76.5915	0	49.5207	0	0.175376							0	0.003	1	0.116	1	0.999
0	81.6389	0	49.3295	0	0.737714							1	0.584	0	0.305	1	0.986
0	58.7552	0	53.616	0	0.145595							0	0.665	1	0.205	1	0.997
0	45.4662	0	47.2927	0	0.228793							0	0.057	1	0.537	1	0.688
0	61.196	0	51.8715	0	0.0918361							0	0.027	1	0.841	1	0.977
0	59.0713	0	54.3966	0	0.356789							1	0.026	1	0.528	1	0.999
0	57.997	0	58.1131	0	0.482129							1	0.648	1	0.849	1	0.999
0	52.9142	0	61.0476	0	0.471603							1	0.066	0	0.215	0	0.002
1	57.965	1	71.7782	0	0.107156							0	0.003	0	0.11	0	0.413
0	68.2036	0	62.6745	0	0.241642							0	0.004	0	0.631	0	0.055
0	56.5203	0	61.8397	0	0.238886							0	0.043	1	0.651	0	0.608
0	55.7912	0	50.6649	1	0.158474							0	0.064	1	0.931	1	0.992
0	67.5477	0	50.6199	0	0.42161							1	0.548	1	0.9	0	0.713
0	72.887	0	47.8907	0	0.434227							1	0.039	1	0.988	1	0.995
0	70.8124	0	32.5138	0	0.109191							0	0.02	1	0.671	1	0.996
0	54.1799	0	49.6272	0	0.202153							0	0.005	1	0.812	1	0.995
0	52.2798	0	34.6454	0	0.201185							1	0.034	1	0.198	1	0.982
0	49.2287	0	52.2853	0	0.18884							1	0.219	1	0.134	0	0.999
0	23.4791	0	39.6405	0	0.166751							1	0.184	1	0.109	0	0.996
0	42.4791	0	37.0176	0	0.126267							1	0.034	0	0.277	0	0.997
0	75.1188	0	32.8122	0	0.113367							1	0.131	1	0.996	1	0.972
0	11.7942	0	49.782	0	0.147177							0	0.033	1	0.988	1	1
0	11.3619	0	34.6343	0	0.132437							1	0.056	0	0.087	1	0.935
0	26.2888	0	51.8952	0	0.129383							0	0.017	1	0.047	1	0.933
0	24.1084	0	37.2666	0	0.112003							0	0.036	1	0.173	1	0.996
0	18.8658	0	57.8043	0	0.0988918							0	0.112	0	0.204	1	0.951
0	16.7985	0	48.877	0	0.103867							1	0.002	0	0.508	0	0.07
0	22.8542	0	48.3739	0	0.178974							0	0.026	0	0.156	0	0.466
0	41.1657	0	58.2161	0	0.147822							0	0.024	0	0.048	0	0.219
0	20.8836	0	50.1538	0	0.139231							0	0.744	0	0.055	0	0.642
0	12.0911	0	55.0254	0	0.112083							1	0.948	1	0.02	0	0.318
0	14.7587	0	56.4798	0	0.109215							0	0.679	1	0.05	0	0.831
0	12.3608	0	35.3852	0	0.112452							1	0.183	1	0.215	0	0.906
0	24.4111	0	57.2852	0	0.153963							1	0.672	0	0.089	0	0.83
0	17.2311	0	54.7308	0	0.120889							1	0.002	0	0.828	0	0.346
0	30.6164	0	58.8436	0	0.146662							1	0.397	0	0.081	1	0.979
0	18.9382	0	71.6906	0	0.187265							0	0.036	0	0.129	1	0.993
0	31.8657	0	49.3931	0	0.187151							0	0.004	1	0.889	0	0.074
0	16.1607	1	53.6868	0	0.262055							1	0.242	1	0.948	1	0.936
1	63.8773	0	45.6207	0	0.177552							1	0.266	1	0.987	1	0.995
0	70.8124	0	35.5977	0	0.117225							1	0.96	1	0.988	0	0.984
0	42.9238	1	39.6757	0	0.0995247							1	0.718	1	0.718	1	0.989
0	56.0294	0	67.9684	0	0.221082							0	0.574	1	0.819	1	0.98
0	65.1278	0	31.9436	0	0.100435							0	0.018	0	0.722	1	0.993
0	52.1826	0	57.799	0	0.11306							1	0.119	0	0.231	0	0.822
1	72.8988	0	48.0445	0	0.205117							1	0.036	0	0.73	1	0.985
0	61.765	0	49.9515	0	0.340284							1	0.013	0	0.322	1	0.997
0	52.3646	0	53.6479	0	0.158461							1	0.585	1	0.728	1	0.98
0	47.0515	0	37.2558	0	0.184745							1	0.793	1	0.597	1	0.999
0	49.3169	0	55.4482	0	0.12893							1	0.581	0	0.05	1	0.999
0	70.8124	0	56.5405	0	0.0955128							1	0.426	1	0.095	1	0.944
1	63.8773	0	61.8529	0	0.195949							1	0.001	0	0.065	0	0.217
1	63.8773	0	58.6692	0	0.134481							0	0.005	0	0.162	1	0.933
0	29.3151	0	61.9566	0	0.0867075							1	0.63	1	0.153	1	0.967
0	23.9675	0	59.0029	0	0.0943622							0	0.026	1	0.12	0	0.887
0	30.591	0	51.9409	0	0.0801268							0	0.061	1	0.99	1	0.986
0	35.6612	0	57.1271	0	0.0753655							0	0.058	1	0.257	1	0.51
0	30.2965	0	54.3502	0	0.0747242							0	0.072	0	0.178	1	0.869
1	44.2883	0	56.5317	0	0.0667906							1	0.601	1	0.278	1	0.923
0	43.0124	0	53.4602	0	0.077576							1	0.553	1	0.128	1	0.997
0	54.6361	0	57.8308	0	0.0802696							1	0.341	0	0.043	1	0.99
0	49.4244	0	55.2708	0	0.0875125							0	0.012	0	0.124	1	0.987
0	66.0982	0	51.8071	0	0.12646							1	0.726	1	0.777	1	0.995
0	74.8116	0	56.2117	0	0.0994508							1	0.033	1	0.654	1	0.997
0	61.2841	0	54.3264	0	0.135399							1	0.129	1	0.912	1	0.999
0	85.3444	0	39.4234	1	0.462916							1	0.355	1	0.863	1	0.984
1	38.7879	0	50.0505	0	0.201316							1	0.309	1	0.919	1	0.994
1	42.1332	0	57.1443	0	0.49046							1	0.061	1	0.896	0	0.652
0	57.3339	0	43.4359	0	0.182229							1	0.192	1	0.794	0	0.981
0	53.23	0	38.4794	0	0.17008							1	0.165	1	0.428	0	0.998
0	52.7957	0	50.3948	0	0.154348							1	0.076	0	0.321	0	0.884
1	59.0837	0	48.8195	1	0.121116							1	0.201	1	0.684	1	0.999
0	53.6905	0	44.8555	0	0.122197							1	0.042	1	0.801	0	0.987
0	90.6869	0	42.4671	0	0.179888							1	0.009	1	0.692	1	0.983
1	61.4276	0	52.7328	0	0.145661							0	0.401	0	0.049	1	0.984
1	61.9917	0	44.8865	0	0.142693							1	0.02	0	0.029	1	0.962
1	68.7452	0	55.46	0	0.103613							1	0.022	1	0.546	1	0.896
1	68.2689	0	52.9144	0	0.449679							0	0.136	0	0.237	0	0.848
1	50.4344	0	52.6424	0	0.169318							0	0.499	1	0.681	1	0.999
0	45.9376	0	49.1549	0	0.160336							1	0.937	1	0.14	1	0.998
0	63.7045	0	53.4769	0	0.179927							0	0.053	1	0.855	0	0.999
0	27.2608	0	53.0834	0	0.12288							1	0.283	0	0.251	1	0.817
0	21.2282	0	53.1298	0	0.211559							1	0.015	0	0.678	1	0.947
0	24.2135	0	49.8775	0	0.16935							1	0.065	1	0.523	1	0.992
1	32.7463	0	50.1027	0	0.198564							1	0.251	1	0.115	1	0.967
0	55.9591	0	50.6794	0	0.22073							1	0.045	1	0.936	1	0.703
1	59.5819	0	39.6493	0	0.225817							0	0.029	0	0.066	0	0.003
1	63.3782	0	52.5232	0	0.112669							0	0.006	1	0.948	0	0.807
0	54.1366	0	46.9755	0	0.123647							0	0.022	0	0.195	0	0.92
1	68.2689	0	48.505	0	0.4208							1	0.054	1	0.664	0	0.696
0	51.6686	0	42.3079	0	0.441239							1	0.012	1	0.683	0	0.43
0	49.6427	0	47.116	0	0.408264							1	0.173	0	0.902	0	0.734
0	44.0009	0	51.6868	0	0.249608							1	0.045	1	0.706	0	0.066
0	47.2947	0	41.6145	0	0.160985							1	0.375	1	0.946	1	0.766
0	43.032	0	36.9587	0	0.155031							0	0.635	1	0.972	0	0.991
1	68.2689	0	43.2695	0	0.163108							0	0.009	0	0.861	1	0.961
0	43.5771	0	43.7312	0	0.287592							1	0.05	0	0.934	1	0.887
0	26.5264	0	48.2868	0	0.429586							0	0.016	1	0.423	1	1
0	23.751	0	46.369	0	0.129372							0	0.703	0	0.156	1	0.964
0	76.5237	0	39.3344	0	0.542886							1	0.096	1	0.107	1	0.964
0	74.3052	0	33.5238	0	0.171073							0	0.831	1	0.207	1	0.947
0	35.6341	0	36.5363	0	0.236142							0	0.019	1	0.656	1	0.822
0	39.3892	0	48.0771	0	0.127834							1	0.799	0	0.204	0	0.997
1	74.02	0	45.7805	0	0.100144							0	0.708	1	0.061	0	0.969
0	74.2047	0	56.4928	0	0.110036							1	0.091	1	0.055	0	0.9
0	94.2162	0	54.0778	0	0.0868734							1	0.741	1	0.842	0	0.997
0	52.2484	0	45.0624	0	0.230256							1	0.745	1	0.973	0	0.733
1	60.2238	0	47.8191	0	0.321912							1	0.665	0	0.507	0	0.996
0	43.8243	0	43.8764	0	0.244123							1	0.747	0	0.624	0	0.998
0	64.1227	0	37.6768	0	0.156206							0	0.025	0	0.264	0	0.968
1	72.2844	0	34.3519	0	0.192071							1	0.016	1	0.585	1	1
0	73.625	0	36.5593	0	0.180222							0	0.02	0	0.115	1	0.998
1	55.9156	0	59.4224	0	0.161735							0	0.027	1	0.913	0	0.556
0	63.3269	0	63.1141	0	0.14353							1	0.072	1	0.82	1	0.841
1	64.5764	0	48.7309	0	0.303977							1	0.134	0	0.289	1	0.999
0	44.8954	0	35.6231	0	0.0631184							0	0.518	1	0.897	0	0.999
1	44.3365	0	45.1212	0	0.0751328							0	0.133	1	0.528	0	0.415
1	84.8773	0	42.2468	0	0.0944204							0	0.817	1	0.898	0	0.827
0	55.0546	0	93.2637	0	0.4814							1	0.097	1	0.265	0	0.192
1	68.6337	0	33.3598	1	0.108608							0	0.005	1	0.822	0	0.36
1	50.1399	0	64.0262	0	0.115087							0	0.46	0	0.019	0	0.405
1	84.7787	0	42.2105	0	0.241086							0	0.052	1	0.965	1	1
0	41.1	0	66.3244	1	0.22061							0	0.605	0	0.228	1	0.986
0	8.30315	0	50.7539	0	0.226084							1	0.01	1	0.165	1	0.998
0	24.708	0	37.7436	1	0.478545							1	0.023	0	0.265	0	0.797
0	20.7403	0	38.4723	0	0.478321							1	0.072	0	0.257	1	0.992
0	12.492	1	37.4132	0	0.384399							0	0.262	0	0.215	1	0.862
0	18.4282	0	39.6082	0	0.464719							1	0.197	1	0.993	1	0.922
0	40.7528	0	51.27	0	0.496622							1	0.035	1	0.434	1	0.764
0	28.7097	0	33.8753	0	0.366908							0	0.328	1	0.93	1	0.717
0	6.69521	0	40.0842	0	0.428125							0	0.012	1	0.951	0	0.531
0	17.5592	0	40.4063	0	0.318997							1	0.753			1	0.052
0	13.8817	1	68.6331	0	0.374735							0	0.659			1	0.969
0	24.3967	0	30.8794	0	0.400036							0	0.024			0	0.853
1	55.3479	0	37.0614	0	0.507434							1	0.558			0	0.407
0	2.53796	0	53.6085	0	0.500491							0	0.107			0	0.001
0	0.390377	0	42.2545	0	0.223387							0	0.037			1	0.999
0	15.7142	0	35.4968	0	0.276378							0	0.554			0	0.894
0	22.638	0	31.5052	0	0.296673							0	0.311			1	0.997
0	17.0168	0	35.1384	0	0.394053							0	0.376			0	0.962
0	15.6518	0	56.1971	0	0.488783							0	0.535			0	0.001
0	16.979	0	43.8629	0	0.500879							0	0.818			0	0.994
0	19.4342	0	37.3622	0	0.436843							1	0.005			1	0.972
0	12.0021	0	37.6217	0	0.478449							1	0.891			1	0.988
0	21.4867	0	35.253	0	0.176912							1	0.439			0	0.192
0	11.2697	0	39.7878	1	0.428997							1	0.394			1	0.991
1	39.404	0	36.536	0	0.4626							1	0.275			1	0.981
0	39.5448	0	32.1718	0	0.263602							0	0.414			1	0.999
0	66.2462	0	35.3508	0	0.42374							0	0.412			1	0.997
0	62.7512	0	33.2442	0	0.141607							0	0.018			1	0.998
1	55.8518	0	37.2974	0	0.137154							1	0.765			0	0.886
0	59.8177	0	50.6956	1	0.247106							0	0.116			0	0.288
0	42.8378	0	40.1634	0	0.221169							0	0.587			1	0.924
1	51.5339	0	41.7848	0	0.465373							0	0.313			1	0.997
0	52.3568	0	39.0428	0	0.193735							0	0.83			1	0.932
0	64.9125	0	40.2437	0	0.414103							1	0.554			0	0.749
0	53.0776	0	34.0164	0	0.301408							0	0.18			1	0.997
1	60.2191	0	37.1135	0	0.24898							0	0.022			0	0.75
0	35.1575	0	63.8665	0	0.232161							1	0.114			1	0.968
0	37.8911	0	56.8126	0	0.386887							1	0.679			1	0.954
0	40.5161	0	49.5583	0	0.874554							1	0.682			1	0.999
0	24.2384	0	47.047	1	0.112436							0	0.291			1	0.987
0	64.9351	0	57.2514	0	0.168609							0	0.337			0	0.949
0	61.4202	0	35.4232	0	0.174801							1	0.803			1	0.989
0	52.1105	0	48.5561	0	0.308778							0	0.697			1	0.896
0	41.0677	0	26.4016	0	0.130678							0	0.546			0	0.008
0	41.8406	0	36.5804	0	0.139914							0	0.019			1	0.845
0	45.0616	0	31.282	0	0.142581							0	0.255			1	0.522
0	72.6214	0	46.2204	0	0.175066							0	0.921			0	0.007
0	93.9184	0	24.7907	0	0.366057							1	0.75			0	0
0	47.7962	0	40.9693	0	0.324008							1	0.845			1	0.748
0	31.4305	0	53.8339	0	0.469293							1	0.734			0	0.001
0	37.632	0	47.0917	0	0.0910966							1	0.493			0	0.006
0	40.8606	0	35.7875	0	0.0960558							1	0.708			0	0.005
0	41.5132	0	25.2494	0	0.106238							1	0.698			0	0.003
0	41.1748	0	36.1149	0	0.470111							1	0.003			0	0.001
0	71.5658	0	37.7535	0	0.0985048							1	0.787			1	0.664
0	60.7993	0	28.3093	0	0.569941							1	0.555			1	0.999
0	61.4972	0	95.8444	0	0.272692							1	0.827			1	0.998
0	58.9061	0	38.649	0	0.176746							1	0.073			1	0.93
1	76.8737	0	53.6956	1	0.504453							0	0.301			1	0.786
1	86.9157	0	38.1586	0	0.25649							1	0.013			1	0.925
0	43.3934	0	34.7488	0	0.367974							0	0.01			1	0.991
0	44.9831	0	33.3371	1	0.328584							0	0.011			0	0.813
1	72.5366	0	39.8753	1	0.211593							1	0.444			0	0.945
0	69.0764	1	67.2178	0	0.459744							0	0.86			1	0.994
1	66.5896	0	37.4111	0	0.166639							0	0.629			1	0.942
0	63.4562	0	41.1834	0	0.346599							0	0.062			0	0.965
0	91.6806	0	35.736	0	0.44523							0	0.019			0	0.646
0	91.933	0	37.8922	1	0.406215							0	0.042			0	0.231
1	93.996	0	47.5747	0	0.49258							0	0.001			1	0.832
0	46.0968	0	48.4551	0	0.457005							1	0.011			0	0.812
0	53.3866	0	37.0596	0	0.496071							0	0.469			0	0.923
0	66.7667	0	39.0607	0	0.603206							0	0.599			1	0.961
0	22.8549	0	35.2227	0	0.466763							0	0.095			0	0.933
1	83.3799	0	24.3472	0	0.185169							1	0.797			0	0.44
1	82.5191	0	62.058	0	0.148457							0	0.817			0	0.788
0	49.8681	0	56.4184	0	0.0868119							0	0.413			1	0.994
0	54.3229	0	34.8493	1	0.161058							0	0.786			1	0.969
0	59.2442	0	45.8705	0	0.147309							0	0.542			1	0.979
0	61.2071	0	47.1955	0	0.122797							0	0.703			0	0.974
0	42.6909	0	37.7944	0	0.126192							0	0.109			1	0.976
1	60.9506	0	26.8507	0	0.0730614							0	0.163			0	0.229
0	60.2513	0	31.1346	0	0.0823045							1	0.268			0	0.16
1	44.0373	0	33.0306	0	0.0868766							1	0.336			0	0.064
1	86.2549	1	51.7297	1	0.0818842							1	0.074			0	0.789
0	37.4763	0	33.1087	0	0.108157							1	0.798			0	0.263
0	55.7478	0	63.6052	0	0.283028							1	0.929			0	0.004
0	53.4187	0	38.6527	0	0.0840899							1	0.045			0	0.923
1	70.9005	0	49.1199	0	0.332398							1	0.129			0	0.078
0	73.8462	0	32.2694	0	0.311815							0	0.152			0	0.099
0	44.5011	1	49.6409	1	0.336976							1	0.625			1	0.947
0	51.21	0	61.5248	0	0.123638							0	0.046			0	0
1	78.3816	1	46.7182	1	0.134632							1	0.677			0	0.038
0	60.5422	0	45.8482	0	0.414656							0	0.481			0	0.011
0	57.7475	0	40.8354	1	0.245644							1	0.445			0	0.959
0	54.3829	0	32.434	1	0.335909							1	0.665			0	0.969
1	63.057	0	43.7196	0	0.424683							0	0.04			1	0.844
1	62.7878	1	62.909	0	0.449744							0	0.217			1	0.958
1	65.2904	1	47.5421	0	0.329967							1	0.932			1	0.994
0	84.5925	0	60.2507	1	0.453048							0	0.588			1	0.993
1	63.0638	0	44.8507	1	0.474343							0	0.028			0	0.959
0	81.67	1	50.4173	0	0.0675319							0	0.093			1	0.943
0	31.7065	1	64.8412	1	0.0980289							1	0.359			0	0.783
0	71.1643	0	53.6551	1	0.124437							0	0.755			1	0.999
0	49.5897	0	37.8289	0	0.100403							0	0.007			1	0.74
0	49.5805	1	59.3032	0	0.0689955							0	0.198			1	0.023
1	67.7607	1	62.9679	0	0.154779							0	0.025			1	0.994
0	62.0328	1	41.423	0	0.147097							1	0.414			0	0.469
1	66.2387	1	39.9978	0	0.144007							0	0.65			1	0.003
0	35.7975	0	45.8545	1	0.12776							0	0.509			0	0.283
0	82.7284	0	65.5408	0	0.180088							0	0.904			0	0.001
0	62.8592	0	89.771	0	0.14036							1	0.089			0	0.018
0	84.0077	0	85.4961	0	0.133704							0	0.026			1	0.431
0	68.0633	0	85.969	0	0.0993374							1	0.033			0	0.204
0	63.9804	1	70.1676	0	0.15972							0	0.075			0	0.004
1	67.0922	1	66.6009	1	0.169666							1	0.092			0	0.001
1	72.7423	0	101.899	0	0.327094							1	0.001			0	0.004
0	43.8794	0	85.801	0	0.08516							1	0.074			1	0.064
1	85.7028	0	75.8077	0	0.0844316							1	0			1	0.065
1	89.6907	0	91.4261	0	0.145854							1	0.001			0	0.288
0	69.7042	0	77.6331	0	0.094982							1	0.015			1	0.987
1	73.9193	0	68.1133	0	0.117012							1	0.091			0	0.275
0	83.3232	0	82.9494	0	0.116941							0	0.02			0	0.536
0	71.116	0	64.1472	0	0.0984854							1	0.051			0	0.357
1	68.5475	0	74.2411	0	0.0922731							1	0.967			0	0.01
0	64.474	0	65.3754	0	0.0990321							1	0.903			0	0.035
1	70.0787	0	87.4082	1	0.104542							0	0.057			0	0.001
0	69.9241	0	85.0047	0	0.400432							1	0.084			0	0.005
1	72.7612	0	41.8648	0	0.152521							0	0.046			0	0.837
0	65.7743	0	53.4233	0	0.193939							1	0.049			1	1
0	73.3809	0	47.5421	0	0.0887767							0	0.526			0	0.939
0	58.4374	1	57.9093	1	0.093161							0	0.036			0	0.906
0	56.3417	0	35.3643	0	0.130331							0	0.057			1	0.86
0	61.5376	0	35.4398	0	0.0821053							0	0.044			1	0.993
1	60.2653	0	31.5671	0	0.087207							0	0.064			0	0.942
1	71.7514	0	33.2952	0	0.0932412							0	0.056			0	0.968
1	75.4234	0	45.8054	0	0.0910668							1	0.004			0	0.983
0	58.0048	0	37.6859	0	0.443582							1	0.002			0	0.952
0	90.4304	0	44.651	1	0.853014							0	0.925			1	0.96
0	65.1462	0	47.5563	0	0.135979							0	0.009			0	0.618
1	56.006	0	43.6842	0	0.109502							0	0.07			1	0.997
1	59.4109	0	43.2633	0	0.414355							1	0.001			1	0.327
0	69.0881	0	57.4502	0	0.301231							1	0.001			0	0.902
1	56.1215	0	39.4429	0	0.617925							1	0.002			1	0.966
1	76.5303	0	62.0891	0	0.275439							1	0.005			0	0.33
1	67.7902	0	32.1955	0	0.411748							0	0.81			0	0.017
1	50.6587	0	38.5579	0	0.483811							0	0.881			1	0.923
1	67.5846	0	102.568	0	0.29132							0	0.863			1	0.898
1	70.5346	1	69.8584	0	0.0927534							0	0.08			0	0.777
0	63.1744	0	77.221	1	0.151165							0	0.299			1	0.934
0	59.0543	0	75.6765	0	0.147701							0	0.189			0	0.867
1	65.305	0	78.428	0	0.113887							1	0.592			0	0.709
1	64.1222	0	76.2333	0	0.391237							1	0.436			1	0.977
1	69.2711	0	75.0105	0	0.662577							0	0.019			0	0.995
1	63.5947	0	72.6933	0	0.450561							0	0.055			1	0.983
0	71.1213	0	70.5445	0	0.444661							1	0.061			1	0.997
1	74.5919	0	80.4514	0	0.447112							0	0.111			1	0.996
0	79.1964	0	79.144	0	0.133769							1	0.068			0	0.999
0	79.8234	0	76.5956	0	0.51084							1	0.076			1	0.998
1	72.7525	0	79.752	0	0.633152							0	0.036			1	0.998
0	66.0289	0	75.2997	0	0.482866							1	0.714			0	0.967
1	72.7708	0	69.7068	0	0.613954							0	0.112			0	0.995
1	82.7522	0	68.4522	1	0.529614							0	0.021			0	0.998
0	76.714	0	63.9636	0	0.499107							1	0.208			1	0.003
1	62.144	0	65.3461	0	0.470017							0	0.017			1	0.017
1	63.7992	0	65.8491	0	0.112561							0	0.107			1	0.991
0	49.1462	0	62.2031	0	0.228675							0	0.071			1	0.916
0	50.9056	0	63.197	0	0.107009							1	0.533			1	0.992
1	47.8434	0	66.7474	0	0.286772							1	0.497			1	0.966
1	50.7882	0	62.1959	0	0.471693							0	0.899			1	0.991
1	53.5999	1	69.8122	0	0.102698							1	0.896			1	0.976
0	74.1877	0	65.8374	0	0.178485							0	0.907			1	0.999
0	79.8331	0	78.9164	1	0.265515							1	0.862			1	0.999
0	74.7158	0	77.8501	0	0.224478							1	0.897			0	0.897
0	79.0438	0	81.8218	0	0.142058							1	0.251			1	0.992
1	68.8507	0	77.7508	1	0.427174							0	0.267			1	0.995
0	57.0547	1	66.7997	1	0.510918							1	0.579			1	0.998
1	65.0711	0	53.5326	0	0.496613							1	0.614			1	1
0	36.8047	0	48.6789	0	0.178047							1	0.443			0	0.997
0	49.4638	0	50.7904	0	0.445158							1	0.114			1	1
0	48.0139	0	44.9018	0	0.239564							0	0.181			0	0.999
0	48.9661	0	49.8849	0	0.192513							1	0.526			1	0.997
1	65.2721	0	48.1092	0	0.273299							0	0.26			0	0.794
1	69.434	0	50.5169	0	0.199546							0	0.01			0	0.411
1	55.0204	0	54.1737	0	0.0893862							1	0.154			0	0.067
0	55.2029	0	51.4992	0	0.091514							1	0.022			0	0.082
0	57.6763	0	46.5279	0	0.1345							1	0.138			1	0.896
0	78.1172	0	60.9086	0	0.146712							0	0.143			0	0.915
1	80.5889	0	51.6277	1	0.10314							1	0.353			1	0.995
0	75.2538	0	55.7296	0	0.448016							1	0.148			1	0.994
0	79.6526	0	61.3578	0	0.159283							0	0.37			1	0.967
0	55.4246	0	33.1442	1	0.295223							0	0.049			1	0.985
0	59.7178	1	40.3164	0	0.633646							1	0.767			0	0.646
1	81.576	0	37.941	1	0.362125							0	0.032			0	0.001
1	82.3721	1	41.2281	0	0.383696							1	0.867			0	0.999
0	50.4254	1	55.7893	0	0.256586							0	0.019			1	0.998
0	63.8275	1	47.5421	0	0.344643							0	0.5			1	1
0	55.9602	0	33.2299	0	0.39321							0	0.303			0	0.999
0	46.1664	0	35.8834	0	0.763487							0	0.836			0	0.999
1	85.9102	0	33.455	0	0.152792							0	0.428			1	0.993
1	78.177	0	57.4618	0	0.697666							1	0.866			1	0.972
1	61.7681	0	37.3701	0	0.25156							1	0.886			1	0.993
0	57.066	0	37.2305	0	0.555445							0	0.823			1	0.952
1	74.9744	0	35.1627	1	0.381628							1	0.867			0	0.28
0	51.2808	0	36.3029	0	0.448016							1	0.083			1	0.78
0	55.5634	0	33.4139	0	0.448016							0	0.014			1	0.811
0	58.6875	0	57.6669	0	0.340817							0	0.053			1	0.852
1	74.8874	0	59.3501	0	0.128656							0	0.256			1	0.811
1	56.9393	0	69.8705	0	0.227485							1	0.347			0	0.829
0	59.0927	0	53.0915	0	0.208454							1	0.039			1	0.865
0	65.1201	0	46.753	0	0.294501							1	0.067			1	0.972
1	61.8407	0	53.4587	0	0.10197							1	0.034			1	0.78
0	51.2307	0	51.41	0	0.0985761							1	0.702			1	0.747
1	80.5839	0	61.5106	0	0.129053							1	0.964			1	0.951
1	57.4562	0	58.9189	1	0.431272							0	0.115			0	0.732
0	52.8155	0	46.3181	0	0.112586							0	0.684			1	0.826
0	59.3429	1	55.3136	1	0.0996066							0	0.175			1	0.921
1	82.4737	0	48.7644	1	0.286956							1	0.082			1	0.992
1	60.0027	0	59.1555	0	0.382934							0	0.393			1	0.998
1	56.182	0	40.7087	1	0.374138							0	0.71			0	0.386
1	61.197	0	45.5241	0	0.418749							0	0.888			0	0.001
1	53.4577	1	44.031	1	0.782077							1	0.134			0	0.575
1	56.103	1	52.6759	0	0.186902							0	0.653			1	0.005
1	56.7258	1	44.8187	0	0.140238							1	0.582			0	0.379
1	60.3307	1	42.9943	0	0.106842							1	0.84			1	0.005
0	59.7187	0	40.3636	0	0.108603							0	0.013			1	0.899
1	85.3886	0	37.5668	0	0.260512							0	0.775			1	0.947
1	80.9535	0	32.9501	0	0.304693							0	0.034			0	0.312
0	60.4123	0	36.974	0	0.0963649							0	0.925			0	0.121
0	58.0608	1	53.2625	0	0.629622							0	0.3			1	0.942
1	58.2094	0	46.0067	0	0.620249							0	0.006			0	0.543
0	63.3732	1	42.5466	0	0.387409							0	0.009			0	0.015
0	63.6371	0	50.4367	0	0.388386							0	0.157			1	0.876
0	53.6233			0	0.0798641							0	0.226			0	0.004
1	58.6266			0	0.409269							1	0.593			1	0.976
1	61.2522			0	0.409269							0	0.018			1	0.954
1	58.8759			0	0.0924546							1	0.576			1	0.998
1	66.4454			0	0.114678							1	0.952			1	0.998
1	67.8169			0	0.0882733											1	0.998
1	66.3017			0	0.176733											1	0.998
0	64.2993			0	0.532484											0	0.066
0	40.4198			0	0.410226											1	0.768
0	55.7144			0	0.183725											1	0.905
0	52.6274			0	0.151191											1	0.991
0	52.5738			0	0.506126											1	0.891
0	49.038			0	0.315641											1	0.94
0	60.1078			0	0.282753											1	0.492
1	70.3227			1	0.295298											0	0.808
0	61.7334			0	0.436677											0	0.905
0	66.0603			0	0.234622											0	0.929
0	57.183			0	0.395313											0	0.76
0	62.4348			0	0.395313											1	0.134
0	63.7075			1	0.531373											1	0.003
0	34.4832			0	0.332396											1	0.024
0	62.447			0	0.262293											1	0.996
0	67.8094			0	0.181239											1	0.998
0	62.7051			0	0.513591											1	0.966
1	70.9876			0	0.588598											1	0.485
0	68.637			0	0.458311											1	0.722
1	69.5535			0	0.17536											0	0.08
1	61.5868			0	0.112026											1	0.819
1	64.6229			0	0.162147											1	0.014
1	58.8249			0	0.101376											0	0.005
0	54.052			0	0.376253											1	0.996
1	65.0461			0	0.392933											1	0.988
0	70.3777			0	0.392933											1	0.976
0	71.5644			0	0.210362											0	0.02
0	53.4865			0	0.122629											0	0.541
1	78.0099			0	0.222411											1	0.737
1	71.2176			0	0.342799											1	0.999
1	73.0293			0	0.123632											0	0.937
1	74.7315			1	0.205121											0	0.012
0	64.952			0	0.290317											0	0.007
0	53.7639			0	0.158383											0	0.001
0	55.8562			0	0.0933231											0	0.851
1	79.6922			0	0.185732											0	0.97
1	77.7155			0	0.123357											1	0.981
1	81.6765			0	0.164755											0	0.999
1	84.7114			0	0.797202											1	0.992
0	53.8124			0	0.502536											1	0.907
1	62.6668			0	0.288587											1	0.982
1	59.0741			0	0.143298											0	0.992
1	51.8449			0	0.146324											1	0.978
1	76.7631			0	0.415499											0	0.091
1	74.9383			0	0.185614											1	0.997
1	82.7742			0	0.230079											1	0.998
1	76.0934			0	0.305585											1	0.999
1	77.251			0	0.108121											1	0.988
0	26.8507			0	0.476487											0	0.002
1	73.2131			0	0.150677											1	0.848
1	75.6922			0	0.121572											0	0.995
1	71.7315			0	0.19019											0	0.995
1	75.7142			0	0.137152											0	0.889
1	78.3483			0	0.19197											1	0.984
1	75.1807			0	0.182713											1	1
0	55.6015			0	0.174416											1	0.996
1	74.8736			0	0.218689											0	0.991
0	57.8321			0	0.260248											0	0.031
0	58.8863			0	0.280041											1	0.259
0	60.0846			0	0.36824											1	0.995
0	50.3828			0	0.276968											1	0.992
0	55.1437			0	0.270661											0	0.998
0	58.8461			0	0.309882											1	0.99
0	59.9417			0	0.533383											0	0.007
0	57.1738			0	0.251436											1	1
1	72.2791			0	0.216551											1	1
1	72.8206			0	0.111381											1	0.99
0	68.1008			0	0.141615											1	0.989
0	44.4261			0	0.252801											1	0.994
1	64.1462			0	0.200321											1	0.726
1	71.7022			0	0.12215											0	0.997
0	60.1107			0	0.342993											1	0.96
0	73.3442			0	0.233892											1	0.942
1	67.708			0	0.171645											1	0.978
1	61.3051			0	0.138762											0	0.685
0	73.2411			0	0.138439											0	0.968
0	54.5335			0	0.431795											1	0.993
0	79.0267			0	0.334389											0	0.755
0	70.7864			0	0.250969											0	0.969
0	69.7414			0	0.106669											1	0.042
1	75.1761			0	0.106669											0	0.769
0	68.8374			0	0.354116											0	0.7
1	81.8911			0	0.236011											1	0.741
1	65.2096			1	0.350746											0	0.574
1	71.5788			0	0.334982											0	0.906
1	69.1707			0	0.637305											1	0.39
0	43.3802			0	0.142457											0	0.007
0	56.0404			1	0.349292											0	0.02
1	65.0671			0	0.153699											0	0.832
1	68.4743			0	0.0853487											1	0.011
0	49.9407			0	0.0711981											0	0.926
0	52.3943			0	0.0662147											0	0.925
0	60.3938			0	0.102123											0	0
1	67.571			0	0.101264											0	0.001
1	51.7243			0	0.0791541											0	0.098
1	69.7224			0	0.0961636											1	0.984
0	44.0031			0	0.207135											0	0.978
1	63.6191			0	0.109116											1	0.966
1	60.2561			0	0.326671											0	0.004
1	64.5932			0	0.41802											1	0.997
0	58.333			0	0.351209											1	0.936
0	42.9849			0	0.565292											1	0.987
1	62.3161			0	0.646562											1	0.979
1	68.4743			0	0.464228											1	0.99
1	56.4204			0	0.602635											1	0.969
0	36.2863			0	0.496483											0	0.275
0	60.9567			0	0.478273											0	0.97
0	51.1839			1	0.423782											0	0.993
0	40.1687			0	0.176519											1	0.995
1	40.6247			0	0.134845											1	0.986
0	37.1621			0	0.231687											1	0.995
0	37.1621			0	0.268803											0	0.135
0	30.5111			0	0.477244											0	0.993
0	41.1813			0	0.124211											1	0.525
1	67.8506			0	0.100422											1	0.317
0	42.6839			0	0.235569											1	0.926
0	57.2212			0	0.350425											0	0.931
0	42.2132			0	0.492732											0	0.753
0	55.6141			0	0.374895											0	0.941
0	50.7629			0	0.0802654											1	0.995
1	57.882			0	0.303776											0	0.711
1	67.5542			0	0.128504											1	0.963
0	61.7268			0	0.159069											0	0.991
0	62.1921			0	0.250523											0	0.019
1	61.0939			0	0.579841											1	0.998
0	66.447			0	0.328764											1	1
1	52.4577			0	0.29071											1	0.989
0	32.9271			0	0.37675											1	0.988
0	35.3383			0	0.147444											1	0.994
0	32.9652			0	0.279155											1	0.977
0	42.0795			0	0.125761											1	0.975
0	39.8178			0	0.0915179											1	0.943
0	41.0122			0	0.48154											1	0.854
1	39.0837			1	0.414042											1	0.915
0	38.0022			1	0.344518											0	0.433
1	70.0732			1	0.349961											0	0.996
0	9.56507			0	0.214408											1	0.993
0	17.191			0	0.41382											0	0.645
0	18.965			0	0.144204											0	0.686
0	26.3745			0	0.241332											0	0.581
0	17.3773			0	0.168192											0	0.689
0	15.3049			0	0.378857											1	0.993
0	17.3108			0	0.388105											0	0.355
0	7.63178			0	0.201458											1	0.962
0	15.065			0	0.612509											1	0.949
1	55.8497			0	0.37732											1	0.906
0	68.5052			0	0.0965834											1	0.907
1	68.6202			0	0.347097											0	0.782
0	23.6101			0	0.340899											1	0.923
0	57.2592			0	0.349534											0	0.979
0	60.9366			0	0.218435											0	0.004
0	65.0523			0	0.215964											1	0.797
0	70.8582			0	0.204412											1	0.561
0	77.5555			0	0.337451											1	0.988
0	13.1161			0	0.331737											0	0.824
0	59.6528			0	0.121657											1	0.953
0	77.5555			0	0.121956											0	0.535
0	77.5555			1	0.316215											0	0.12
0	27.2861			1	0.401236											0	0.003
0	67.5869			0	0.515381											1	0.904
0	61.1659			0	0.320943											1	0.991
0	54.9476			0	0.424611											1	0.9
1	66.2863			0	0.111592											1	0.84
0	61.1877			0	0.258806											1	0.915
0	74.017			0	0.21649											1	0.931
0	71.8385			1	0.593527											1	0.974
1	68.8112			0	0.120934											1	0.967
0	19.0375			0	0.178877											1	0.987
1	37.6288			0	0.0991439											0	0.574
0	34.9086			0	0.246368											1	0.049
1	34.9086			0	0.28611											1	0.926
0	30.8717			0	0.446834											1	0.875
0	31.3687			0	0.509928											0	0.89
0	26.4962			0	0.481752											1	0.977
0	22.144			0	0.0809595											1	0.947
0	23.94			0	0.103112											1	0.936
0	28.4982			0	0.175566											1	0.837
0	45.1999			0	0.0951154											1	0.879
0	39.7571			0	0.472626											1	0.706
0	17.421			0	0.28614											0	0.519
0	23.2607			0	0.0950087											1	0.972
0	43.6538			0	0.253756											1	0.88
0	46.6106			0	0.336445											1	0.965
0	49.9153			0	0.360971											0	0.97
0	50.4144			0	0.360971											0	0.379
0	49.8102			0	0.501094											1	0.87
0	62.0628			0	0.111105											1	0.989
0	52.6302			0	0.336445											1	0.794
0	53.5233			0	0.336445											1	0.917
0	42.7463			0	0.278861											1	0.668
0	18.3056			0	0.393272											1	0.895
0	17.3511			0	0.386888											0	0.96
0	29.21			1	0.330017											1	0.975
0	21.3873			0	0.119924											1	0.99
1	67.9459			0	0.128629											0	0.846
0	58.3281			0	0.119028											1	0.948
0	49.72			0	0.561304											0	0.265
0	45.9001			0	0.159979											1	0.977
0	30.9368			0	0.136468											1	0.967
0	26.7991			0	0.432145											0	0.25
0	28.2097			0	0.397605											1	0.963
1	42.9374			0	0.257131											1	0.995
0	33.0439			0	0.285304											1	0.985
0	49.7548			0	0.154327											0	0.713
0	52.3148			0	0.256216											1	0.999
0	46.4338			1	0.58536											1	0.999
0	46.7018			0	0.240373											1	0.999
0	43.3822			0	0.110665											0	0.998
0	43.7969			0	0.071578											0	0.961
0	60.3844			0	0.109217											0	0.766
1	61.1866			0	0.109795											1	0.972
0	48.8467			0	0.12694											0	0.927
0	48.9112			0	0.115138											1	0.994
0	52.1216			0	0.106175											1	0.995
0	32.6591			0	0.139873											1	0.925
0	20.6958			0	0.462311											1	0.777
0	29.619			0	0.367762											1	0.751
0	30.2199			0	0.44739											1	0.885
0	34.3936			0	0.364018											1	0.956
0	36.1546			0	0.374106											1	0.028
0	57.5049			1	0.374106											1	0.467
0	57.123			0	0.215116											1	0.949
0	32.3765			0	0.103003											1	0.007
0	32.7269			0	0.13419											1	0.022
0	45.2083			0	0.126885											1	0.613
0	37.6816			0	0.155768											0	0.612
0	40.5933			0	0.134275											0	0.877
0	36.3384			0	0.372437											1	0.458
0	21.6026			0	0.283723											1	0.703
0	32.4846			0	0.104474											1	0.92
0	39.793			0	0.308463											1	0.96
0	40.1687			0	0.164759											1	0.975
0	26.3674			0	0.278968											1	0.806
0	27.5291			0	0.309816											1	0.898
0	45.1471			0	0.217123											0	0.663
0	29.2071			0	0.246539											1	0.854
0	40.3534			0	0.199454											1	0.997
0	40.1872			0	0.132649											0	0.907
0	34.1513			0	0.152754											1	0.866
0	28.1544			0	0.264331											1	0.936
0	30.175			0	0.0957053											1	0.042
0	18.1353			0	0.0978301											0	0.019
0	23.9375			0	0.229313											1	0.728
0	37.0056			0	0.196518											1	0.537
0	38.9296			0	0.299012											0	0.801
0	26.5191			0	0.137915											1	0.91
0	26.3499			0	0.100971											1	0.993
0	28.5149			0	0.144289											1	0.935
0	38.1224			0	0.294384											1	0.973
1	64.875			0	0.315459											1	0.445
1	64.3468			0	0.140379											0	0.881
0	32.8274			0	0.497443											0	0.017
0	21.1925			0	0.20583											1	0.984
0	26.2255			0	0.190311											1	0.831
0	27.2371			0	0.457669											0	0.779
0	27.6367			0	0.10246											1	0.995
0	39.7624			0	0.10551											1	0.995
0	40.2884			0	0.550339											1	0.896
0	42.6967			0	0.109744											1	0.957
0	42.5124			0	0.452988											1	0.959
1	40.5711			0	0.24573											1	0.907
0	31.4331			0	0.337026											1	0.96
0	47.8173			0	0.594527											0	0.001
0	49.2007			0	0.667395											0	0
0	50.5106			0	0.224084											0	0.774
1	49.6555			0	0.221605											1	0.995
0	50.4573			0	0.195643											1	0.692
1	50.0699			0	0.13274											1	0.997
0	49.8638			0	0.145803											0	0.995
0	51.1882			0	0.12286											0	0.991
1	53.5938			0	0.200033											1	0.98
1	55.2804			1	0.207248											1	0.925
0	42.7621			0	0.193044											1	0.908
0	30.1024			0	0.152181											1	0.991
0	28.3716			0	0.110397											1	0.991
0	17.1663			0	0.0962493											0	0.924
0	24.0218			0	0.274865											1	0.838
0	21.8615			0	0.1822											0	0.908
0	16.9654			0	0.1822											1	0.887
0	14.4331			1	0.233765											1	0.981
0	13.0164			0	0.301941											0	0.939
0	17.5088			1	0.21103											0	0.945
0	14.894			0	0.501138											1	0.953
0	22.9962			0	0.349292											1	0.853
0	16.0548			0	0.572726											1	0.771
0	12.1268			0	0.278013											1	0.481
0	10.6973			1	0.900334											1	0.966
0	17.4316			0	0.377318											1	0.983
0	16.215			0	0.569204											1	0.902
0	21.3024			0	0.396565											1	0.923
0	18.1631			0	0.214286											1	0.985
0	15.9126			1	0.152426											1	0.938
0	24.5805			0	0.234432											1	0.915
0	24.4173			0	0.558831											0	0.201
0	25.2886			1	0.218286											1	0.945
0	18.8801			0	0.123673											1	0.955
0	19.7617			0	0.242546											1	0.977
0	19.5086			1	0.33695											1	0.906
0	15.3972			0	0.102794											0	0.892
0	5.27422			1	0.154843											0	0.986
0	15.2714			1	0.204212											1	0.97
0	16.8958			0	0.422727											1	0.975
0	14.1444			0	0.574987											0	0.994
0	16.2019			0	0.19864											1	0.962
0	38.8993			0	0.0932781											1	0.981
0	41.1582			1	0.235206											1	0.961
0	38.0228			0	0.163892											0	0.842
1	58.6104			1	0.183662											1	0.935
0	59.5207			1	0.178586											1	0.84
0	55.566			1	0.264195											1	0.647
0	51.1727			0	0.426168											0	0.818
0	19.5914			0	0.166349											1	0.917
0	39.3199			0	0.162917											0	0.354
0	25.325			1	0.174966											1	0.98
0	26.4507			0	0.582542											0	0.608
0	28.1937			0	0.155328											1	0.993
0	21.4284			0	0.398318											0	0.892
0	18.1369			1	0.349292											1	0.994
0	19.1108			0	0.349292											0	0.418
0	18.3398			0	0.349292											1	0.685
0	21.7699			1	0.336445											1	0.879
0	13.8713			1	0.213047											1	0.781
0	28.6783			1	0.196081											1	0.918
0	9.4773			0	0.165577											1	0.786
0	16.8677			0	0.169621											1	0.995
0	29.534			1	0.128447											1	0.992
0	13.5198			1	0.166089											1	0.975
0	12.0697			1	0.426504											1	0.997
0	37.1291			1	0.237098											1	0.88
0	51.5619			1	0.199806											1	0.963
0	58.0231			0	0.219928											1	0.983
0	52.3018			0	0.374106											0	0.705
0	52.7995			0	0.374106											0	0.92
0	52.1176			0	0.374106											0	0.032
0	45.3053			0	0.374106											1	0.036
0	54.3923			0	0.138537											1	0.998
0	59.6978			0	0.186871											0	0.999
0	41.7547			0	0.360971											1	0.998
0	41.5376			0	0.360971											0	0.977
0	57.5818			1	0.250188											1	0.788
0	50.1785			1	0.169849											1	0.994
0	54.479			1	0.324864											0	0.88
0	51.6028			1	0.338895											0	0.999
0	61.046			0	0.119265											0	0.995
0	29.3722			0	0.294951											0	0.896
0	34.4593			0	0.16012											0	0.996
0	39.3021			0	0.230012											1	0.982
0	52.8309			0	0.336445											1	0.959
0	51.7483			0	0.360971											1	0.952
0	42.9137			0	0.336445											1	0.278
0	56.2384			0	0.355103											1	0.069
0	54.666			0	0.355103											0	0.88
1	49.954			0	0.355103											0	0.519
1	49.4091			0	0.355103											1	0.007
0	54.6551			0	0.235833											0	0.862
0	50.714			1	0.393272											1	0.976
0	45.3802			0	0.393272											0	0.012
0	44.5293			0	0.393272											1	0.002
0	52.8059			0	0.294105											1	0.981
0	52.5726			0	0.294105											1	0.958
0	51.0902			0	0.294105											1	0.881
0	50.2187			0	0.294105											1	0.949
0	38.7108			0	0.394409											0	0.916
1	38.1171			0	0.394409											0	0.92
0	47.7529			0	0.153915											0	0.983
0	55.0395			0	0.315491											0	0.95
0	55.1439			1	0.206325											0	0.974
0	57.8059			0	0.2077											0	0.987
0	53.0174			1	0.554398											0	0.994
0	51.7665			1	0.263739											0	0.993
0	55.3463			1	0.295087											0	0.994
0	55.2335			1	0.266827											0	0.995
0	58.3984			1	0.247134											0	0.989
0	58.0984			1	0.673386											0	0.973
0	50.8309			1	0.240089											0	0.88
0	56.4392			0	0.352311											1	0.986
0	44.2425			0	0.296867											1	0.99
0	48.1297			1	0.272428											1	0.995
0	58.9827			0	0.340558											1	0.933
0	72.3071			0	0.340558											0	0.404
0	61.1678			0	0.407729											0	0.961
0	57.1226			0	0.407729											1	0.984
0	51.8011			1	0.245343											0	0.336
0	57.0926			0	0.403975											1	0.986
0	63.535			0	0.403975											0	0.924
0	52.2692			0	0.400273											0	0.982
0	31.3379			0	0.400273											1	0.953
0	60.8147			1	0.166151											1	0.935
0	44.9989			1	0.187059											1	0.893
0	63.5425			1	0.23474											1	0.957
0	46.5778			1	0.311894											1	0.938
0	55.7309			1	0.191472											1	0.908
0	48.1036			1	0.19307											1	0.992
0	54.6782			1	0.425811											0	0.321
0	51.0182			1	0.509777											0	0.961
0	54.1842			1	0.145997											1	0.989
0	57.1351			1	0.125744											1	0.991
0	33.5394			0	0.248335											1	0.951
0	42.4914			0	0.22385											0	0.994
0	19.1285			1	0.223028											0	0.694
0	46.225			0	0.218565											0	0.99
0	57.8476			1	0.138609											1	0.989
0	62.055			0	0.13839											1	0.995
0	11.9724			1	0.276622											0	0.111
0	12.9586			1	0.226879											1	0.965
0	57.0851			0	0.383696											1	0.994
0	35.7437			1	0.199609											0	0.808
0	17.4146			0	0.510918											0	0.869
0	48.9847			1	0.232335											1	0.993
0	50.3471			0	0.0978089											1	0.988
0	53.6293			0	0.0946138											0	0.992
0	48.5662			0	0.109558											0	0.996
0	51.7491			0	0.110323											0	0.905
0	31.1756			0	0.483228											0	0.961
0	18.8901			1	0.241772											1	0.856
0	37.0056			1	0.325984											1	0.915
0	37.0056			1	0.286719											1	0.993
1	63.5062			0	0.34664											1	0.94
0	41.0967			0	0.34664											1	0.877
1	58.4685			0	0.252723											1	0.877
1	51.1949			0	0.252723											1	0.952
0	50.3774			0	0.324519											0	0.119
0	30.0016			0	0.338524											1	0.809
0	54.4754			0	0.338524											0	0.002
0	53.8511			0	0.297688											1	0.003
0	57.1841			0	0.297688											1	0.984
0	54.0668			0	0.328575											1	0.932
0	52.7001			0	0.127982											1	0.991
0	48.1426			0	0.111686											1	0.992
0	45.1554			1	0.100423											1	0.994
0	47.0909			0	0.0840935											1	0.955
0	32.7296			1	0.242083											0	0.004
0	19.1206			1	0.185887											1	0.959
0	35.5795			0	0.37732											1	0.903
0	43.6398			0	0.37732											0	0.043
0	25.5379			0	0.20849											1	0.937
0	40.1553			1	0.352197											1	0.792
0	35.3491			0	0.56725											1	0.989
0	42.5195			0	0.56725											1	0.993
0	51.2772			0	0.355496											1	0.985
0	37.9324			0	0.355496											1	0.986
0	64.7189			0	0.302382											1	0.991
0	46.2012			0	0.252394											1	0.973
1	49.7655			0	0.186278											1	0.915
0	70.5397			1	0.110003											0	0.995
0	66.1983			0	0.280256											1	0.999
1	83.9318			0	0.135707											1	0.869
0	64.9645			0	0.44534											1	1
0	51.8832			0	0.247798											0	0.778
0	78.5434			1	0.242083											1	0.971
0	41.3716			1	0.24027											1	0.998
1	65.7929			0	0.340309											0	0.731
1	63.7975			0	0.340309											0	0.681
0	36.0344			0	0.0783412											0	0.074
1	61.832			0	0.383217											0	0.939
1	62.7364			0	0.383217											0	0.952
0	25.5526			0	0.167751											0	0.511
0	71.3448			0	0.355496											0	0.021
0	38.3714			0	0.355496											0	0
0	32.1777			0	0.194225											0	0.093
1	34.8294			0	0.587436											1	0.987
0	31.9706			0	0.280256											0	0.98
1	33.9607			0	0.385627											1	0.999
0	58.8807			1	0.385627											1	0.005
0	61.7146			0	0.284656											0	0.989
0	56.7291			1	0.398195											1	0.999
0	56.337			0	0.346096											0	0.997
0	51.4921			1	0.416104											0	0.527
1	48.0089			1	0.275428											0	0.483
0	51.1961			0	0.345222											0	0.812
0	49.0115			1	0.345222											0	0.985
0	50.3944			0	0.118354											0	0.988
0	54.309			0	0.11292											1	0.992
0	53.4623			0	0.447923											0	0.886
0	46.573			0	0.42954											1	0.995
0	44.7332			1	0.276981											0	0.418
0	42.1517			0	0.315808											1	0.992
0	39.6098			1	0.315808											1	0.999
0	45.8799			1	0.387433											1	0.994
0	43.8361			0	0.413112											0	0.092
0	41.1331			1	0.242444											0	0.533
0	42.6961			1	0.187214											1	0.99
0	42.9723			1	0.179139											0	0.16
0	42.0991			1	0.17035											0	0.059
0	43.9373			1	0.149697											0	0.356
0	37.511			0	0.37682											1	0.994
0	40.0721			0	0.37682											1	0.947
0	41.2754			0	0.304883											0	0.197
0	36.9285			0	0.304883											0	0
0	40.6366			0	0.386522											0	0.991
0	36.3767			0	0.386522											1	0.723
0	41.9834			1	0.140939											1	0.991
1	44.5054			1	0.265995											1	0.472
0	38.1519			1	0.278198											1	0.99
0	19.2271			1	0.323313											1	0.999
0	32.0412			1	0.241137											0	0.973
0	47.3019			0	0.315808											0	0.928
0	45.4753			0	0.315808											0	0.001
0	28.4575			0	0.275026											0	0
0	28.9422			0	0.275026											0	0.009
0	50.6965			1	0.293739											0	0.417
0	32.5913			0	0.230162											1	0.623
0	36.2189			0	0.200142											0	0.315
0	30.5448			1	0.330529											1	0.985
0	31.4422			0	0.372927											1	0.08
0	32.6895			1	0.18323											0	0.014
0	31.186			0	0.194462											1	0.939
0	34.1424			1	0.241385											0	0.009
0	29.9927			1	0.344048											0	0.93
0	34.5593			1	0.349699											0	0.629
0	29.2376			1	0.399502											0	0.845
0	41.3695			1	0.25835											1	0.999
0	21.4866			1	0.201914											1	0.985
0	31.431			1	0.271325											1	0.984
0	36.8888			1	0.288539											1	0.925
0	48.1159			1	0.242375											1	0.97
0	33.1328			1	0.326879											1	0.989
0	38.3237			0	0.326879											1	0.835
0	43.4854			0	0.401872											1	0.769
0	22.58			1	0.401872											1	0.973
0	34.5217			1	0.291357											1	0.822
0	37.5748			0	0.291357											1	0.95
0	38.271			1	0.181354											1	0.96
0	38.9107			1	0.287734											1	0.481
0	38.9618			1	0.907352											1	0.947
0	31.2033			1	0.155395											1	0.746
0	26.6696			1	0.208545											1	0.722
0	29.9411			0	0.190603											1	0.955
0	21.1637			1	0.197859											1	0.943
0	25.4336			1	0.292445											1	0.937
0	28.3765			1	0.172893											1	0.961
0	33.5998			1	0.292445											1	0.829
0	44.6011			0	0.176434											1	0.897
0	28.1655			0	0.309208											1	0.964
0	33.8179			0	0.309208											1	0.93
0	48.233			0	0.360775											1	0.867
0	41.1633			1	0.360775											1	0.991
0	21.8436			0	0.199894											1	0.968
0	37.6288			0	0.203293											0	0.663
0	24.134			1	0.210817											1	0.936
0	32.0666			1	0.294008											0	0.652
0	29.5577			1	0.241753											0	0.709
0	26.4479			1	0.391479											1	0.32
0	29.0518			0	0.316869											1	0.723
0	35.8763			0	0.316869											1	0.875
0	27.4022			1	0.21059											1	0.792
0	22.1312			0	0.164272											1	0.908
0	30.0585			0	0.24208											1	0.98
0	26.5478			1	0.258679											1	0.948
0	22.7029			1	0.448295											1	0.959
0	34.1912			1	0.277627											1	0.901
0	38.9531			1	0.26033											0	0.999
0	31.4565			1	0.259799											0	0.977
0	28.1001			0	0.26033											0	0.954
0	42.8206			1	0.249907											0	0.991
0	30.6319			0	0.242342											1	0.956
0	33.6489			1	0.233541											1	0.935
0	26.6652			0	0.236617											1	0.004
0	55.6672			1	0.250913											0	0.168
0	35.2332			1	0.218208											0	0.984
0	60.119			1	0.271613											1	0.997
0	49.1724			1	0.42396											1	0.948
0	53.4841			1	0.186066											0	0.994
0	54.313			0	0.255933											0	0.995
0	76.8235			0	0.255933											1	0.934
0	59.0949			1	0.159616											0	0.779
0	70.334			0	0.339456											0	0.767
[truncated: 1,290 more rows]

## Sheet: EDF2&3&4&5_EDT3&4
true-value_k1_1	pred-value_k1_1	true-value_k1_2	pred-value_k1_2	true-value_k1_3	pred-value_k1_3	true-value_k1_4	pred-value_k1_4	true-value_k1_5	pred-value_k1_5	true-value_mtb_1	pred-value_mtb_1	true-value_mtb_2	pred-value_mtb_2	true-value_mtb_3	pred-value_mtb_3	true-value_mtb_4	pred-value_mtb_4	true-value_mtb_5	pred-value_mtb_5	true-value_cho_1	pred-value_cho_1	true-value_cho_2	pred-value_cho_2	true-value_cho_3	pred-value_cho_3	true-value_cho_4	pred-value_cho_4	true-value_cho_5	pred-value_cho_5	true-value_hepg2_1	pred-value_hepg2_1	true-value_hepg2_2	pred-value_hepg2_2	true-value_hepg2_3	pred-value_hepg2_3	true-value_hepg2_4	pred-value_hepg2_4	true-value_hepg2_5	pred-value_hepg2_5	true-value_clintM_1	pred-value_clintM_1	true-value_clintM_2	pred-value_clintM_2	true-value_clintM_3	pred-value_clintM_3	true-value_clintM_4	pred-value_clintM_4	true-value_clintM_5	pred-value_clintM_5
0	0.0294911	0	0.107632	0	0.0575433	0	0.255156	1	0.462903	0	0.0274592	0	0.087134	0	0.0370584	0	0.0527736	0	0.0507505	0	0.546177	0	0.431371	0	0.00257845	0	0.0824882	0	0.148661	1	0.883123	0	0.211876	0	0.666198	0	0.103567	0	0.580038	0	0.689751	1	0.759189	0	0.759481	1	0.423445	1	0.840392
0	0.0273955	0	0.0565735	1	0.675994	0	0.0258772	0	0.0927924	1	0.804846	0	0.0109645	0	0.121143	1	0.048399	0	0.0474001	0	0.0123641	0	0.14187	0	0.124907	0	0.00574196	0	0.0363875	0	0.0467475	0	0.0843562	0	0.662587	1	0.832674	0	0.07997	0	0.185127	0	0.174969	0	0.600524	0	0.595783	0	0.435852
0	0.0205768	0	0.594807	0	0.0310401	0	0.0315461	0	0.339838	0	0.0240757	0	0.04213	0	0.205055	0	0.0643235	0	0.0963406	0	0.66457	0	0.0176744	0	0.0767085	0	0.0221092	0	0.0212609	0	0.0483144	1	0.787034	1	0.888606	0	0.0888217	0	0.0900786	1	0.855097	1	0.857952	1	0.900688	1	0.256893	1	0.540909
0	0.157714	0	0.0193474	0	0.522299	1	0.831591	0	0.186508	0	0.0144979	1	0.837835	0	0.0247142	0	0.0100414	0	0.0920662	0	0.0689671	0	0.163976	1	0.00602988	0	0.0148043	0	0.00328504	0	0.0549992	1	0.670862	1	0.471489	0	0.541511	0	0.0778799	1	0.887589	1	0.506001	1	0.776425	1	0.7151	1	0.710825
0	0.330376	0	0.0541037	0	0.108106	0	0.0452789	0	0.00872115	0	0.0872004	0	0.248324	0	0.0131204	0	0.0206899	0	0.0103205	1	0.225218	0	0.174398	0	0.0208481	1	0.106622	1	0.520427	0	0.0940779	1	0.751017	0	0.665997	0	0.167922	1	0.793015	1	0.809083	1	0.64808	0	0.520289	0	0.748351	0	0.297417
1	0.887248	0	0.305557	0	0.28827	0	0.0610899	1	0.76243	0	0.0219124	0	0.0527027	0	0.045348	0	0.110063	1	0.398319	0	0.136659	0	0.343246	0	0.0776637	1	0.799606	0	0.117167	0	0.0539211	0	0.126277	1	0.897429	1	0.828213	0	0.126368	1	0.25593	0	0.70565	1	0.766166	0	0.116837	0	0.207152
0	0.140505	0	0.0764517	0	0.011559	0	0.0251566	1	0.904562	1	0.801105	0	0.0406918	0	0.135827	0	0.0401602	0	0.0622815	0	0.0494209	0	0.157939	0	0.00294625	0	0.0443425	1	0.0692536	0	0.0473088	0	0.0871939	0	0.0502324	0	0.080705	0	0.0800401	0	0.396325	0	0.201442	0	0.450428	1	0.534128	1	0.882642
0	0.0136412	0	0.0429434	0	0.162528	0	0.0364799	0	0.161611	0	0.0351777	1	0.840325	0	0.0291648	0	0.132564	0	0.0221322	0	0.0133015	0	0.0261558	1	0.481093	0	0.00249219	0	0.291919	1	0.892518	0	0.31646	1	0.902543	0	0.0703877	0	0.121593	1	0.825201	0	0.225851	0	0.241102	1	0.937782	1	0.398229
0	0.0514772	0	0.501689	0	0.00676151	0	0.107739	0	0.324315	0	0.543824	0	0.0398251	0	0.161524	0	0.0600654	0	0.0175082	0	0.0668191	1	0.607426	0	0.0631057	0	0.00258269	0	0.0463086	0	0.0578348	0	0.464713	0	0.0724974	0	0.0705524	0	0.0758722	0	0.113193	1	0.739923	1	0.888274	0	0.133609	0	0.438705
0	0.685891	0	0.165793	0	0.0434692	0	0.227077	0	0.663061	0	0.0702706	0	0.00850345	0	0.0231034	1	0.780546	0	0.14363	0	0.0119535	0	0.14364	0	0.00260968	0	0.00582031	0	0.0554858	1	0.666867	0	0.124925	0	0.0500245	0	0.32558	0	0.0832746	0	0.346284	0	0.884814	1	0.910527	0	0.513706	1	0.897032
0	0.0154216	0	0.0289235	0	0.00854355	0	0.0908982	0	0.180437	0	0.0174349	0	0.143061	0	0.154412	1	0.79156	0	0.0188063	0	0.276223	0	0.0447886	0	0.0215118	0	0.0698497	0	0.00431598	0	0.180029	1	0.757374	1	0.903798	0	0.0740382	0	0.0805612	0	0.149314	0	0.298434	0	0.297707	0	0.290398	0	0.36505
1	0.689708	0	0.0340514	0	0.266455	0	0.655372	1	0.878901	0	0.0463359	1	0.834714	0	0.0114515	0	0.0970849	0	0.39354	0	0.203826	0	0.428596	0	0.00302332	0	0.0512404	0	0.605814	0	0.0711507	0	0.093251	0	0.056776	1	0.377179	1	0.841049	1	0.412227	1	0.263285	1	0.587794	1	0.9005	0	0.197299
0	0.0147788	0	0.0515126	0	0.00797959	0	0.142819	0	0.0100458	0	0.105405	0	0.00940876	1	0.819244	0	0.0849603	0	0.490335	0	0.644311	0	0.0312908	1	0.668066	1	0.622131	0	0.0284616	0	0.0485669	0	0.081389	0	0.0621818	0	0.0854959	1	0.867833	0	0.801088	0	0.90975	0	0.302177	0	0.57354	1	0.936957
0	0.260539	1	0.905553	0	0.0147281	1	0.246503	0	0.0753491	0	0.0480896	1	0.808812	1	0.801787	1	0.624884	0	0.01971	0	0.0332268	0	0.0169433	0	0.0840824	0	0.0427168	0	0.00643176	0	0.048916	1	0.783639	1	0.513336	0	0.107021	1	0.691915	1	0.311258	1	0.619818	1	0.836343	0	0.665624	1	0.842341
0	0.0118869	1	0.721932	1	0.323691	0	0.808437	0	0.255519	0	0.0137361	0	0.328256	0	0.111431	0	0.221109	0	0.391108	0	0.139015	0	0.0206562	0	0.0174175	0	0.0132242	0	0.0037406	1	0.889891	0	0.0801864	1	0.902899	0	0.0703193	0	0.0767883	0	0.238747	1	0.861434	1	0.931244	1	0.510483	1	0.884209
0	0.0473275	0	0.0704069	0	0.490842	0	0.138952	0	0.00514015	0	0.127697	0	0.00680802	0	0.123149	0	0.0185695	0	0.0219539	1	0.41899	0	0.103879	0	0.0021377	0	0.00477265	0	0.00624314	0	0.0617628	0	0.0872456	0	0.115163	0	0.0818035	1	0.820868	1	0.632897	0	0.306297	0	0.852606	0	0.327771	1	0.602925
0	0.405259	1	0.303604	0	0.00628355	0	0.38889	0	0.0637942	0	0.0187115	0	0.0119563	0	0.0279348	0	0.0713989	0	0.0288245	0	0.0119696	1	0.155858	0	0.00453864	0	0.00321932	0	0.00621873	0	0.0565294	0	0.0907937	1	0.878405	1	0.840749	0	0.0842474	1	0.915631	1	0.870818	1	0.774747	1	0.906704	1	0.876092
0	0.0207764	0	0.0398591	0	0.0326262	0	0.0431179	0	0.084688	0	0.0193567	0	0.00942251	1	0.823071	1	0.773522	0	0.0593264	0	0.297553	0	0.0505477	0	0.129341	0	0.119689	0	0.0166107	1	0.728235	1	0.598612	0	0.0637169	0	0.079092	1	0.819249	1	0.831361	1	0.835679	0	0.749936	0	0.189717	1	0.355099
1	0.728512	1	0.614391	0	0.0275605	0	0.34581	1	0.356756	0	0.0405706	0	0.0731054	0	0.0092248	1	0.391692	0	0.0922939	0	0.186948	0	0.150395	0	0.628899	0	0.469188	0	0.0377935	0	0.168287	0	0.0824838	0	0.130273	0	0.0791288	1	0.769205	1	0.864618	0	0.259863	0	0.314369	1	0.948312	0	0.498099
0	0.343883	0	0.0140615	1	0.129242	1	0.726734	0	0.0269068	1	0.497789	0	0.164381	0	0.0549202	1	0.478673	0	0.103922	0	0.107633	0	0.0473864	0	0.00262005	0	0.0346741	0	0.00362351	1	0.903925	1	0.656263	0	0.0481423	0	0.0806446	1	0.663428	1	0.272135	1	0.441419	1	0.938735	1	0.878481	0	0.189152
0	0.0260186	1	0.831763	0	0.0800606	0	0.166333	0	0.0332293	0	0.225141	0	0.0248984	0	0.0325189	1	0.790234	0	0.102335	1	0.731029	0	0.475795	0	0.0728907	0	0.0172677	0	0.296192	1	0.888636	0	0.0881274	0	0.0465408	1	0.467196	0	0.0734694	1	0.746529	1	0.290579	1	0.915473	0	0.376678	0	0.176248
0	0.0175756	1	0.747107	0	0.152279	0	0.0503485	1	0.869572	0	0.150926	0	0.0104777	0	0.0106901	0	0.0551431	1	0.456531	0	0.0299399	1	0.451368	1	0.349266	0	0.0360404	0	0.145677	0	0.125391	1	0.718275	1	0.642129	0	0.293105	0	0.0926609	1	0.884879	1	0.896302	1	0.802786	0	0.219508	0	0.652207
1	0.457283	0	0.0577787	1	0.920845	0	0.134908	0	0.0559319	0	0.0420176	1	0.83624	0	0.0122009	0	0.029697	0	0.0220496	0	0.109308	0	0.482564	0	0.124352	0	0.0315762	0	0.389349	0	0.0474633	1	0.635033	0	0.370526	0	0.316852	0	0.245466	1	0.811088	1	0.815171	1	0.310806	0	0.242113	1	0.77665
1	0.733886	0	0.296067	0	0.263902	0	0.0680241	1	0.861279	0	0.25088	0	0.00686087	0	0.0140942	1	0.607585	0	0.0215956	0	0.159901	0	0.0885243	1	0.844322	0	0.152982	0	0.0044773	1	0.876178	0	0.0815535	0	0.10324	0	0.107407	1	0.666881	1	0.795185	1	0.54154	0	0.726539	0	0.933445	0	0.189375
0	0.0138839	0	0.0509914	1	0.720971	0	0.0338734	0	0.555024	0	0.0418048	0	0.0268837	0	0.0583215	0	0.19601	0	0.0333968	0	0.0567268	0	0.0136381	1	0.359976	0	0.0535075	0	0.017708	0	0.0986122	0	0.08036	1	0.87047	1	0.77903	0	0.348974	1	0.908341	0	0.176385	0	0.651474	1	0.755747	1	0.798479
1	0.240695	1	0.0275562	0	0.021731	0	0.23627	0	0.115966	1	0.165946	0	0.0345637	0	0.0559806	0	0.0194519	0	0.0492113	0	0.0120656	0	0.0807396	0	0.670191	0	0.0681926	0	0.101322	1	0.838411	0	0.113331	0	0.0763948	0	0.297906	1	0.788805	0	0.423645	1	0.871626	1	0.777557	1	0.652118	0	0.5677
0	0.0401705	0	0.0134545	0	0.488741	1	0.802638	0	0.0404801	1	0.0170714	0	0.0437906	0	0.028219	0	0.0116569	0	0.0870096	0	0.0798583	0	0.0760007	0	0.0272447	0	0.0217468	1	0.424864	0	0.0562184	0	0.080009	0	0.0598757	0	0.259251	0	0.0871295	1	0.190834	0	0.185836	1	0.919153	0	0.608457	1	0.3368
0	0.110895	1	0.27306	0	0.163292	0	0.0598144	1	0.913585	0	0.0155898	0	0.449431	0	0.0132333	0	0.0342079	0	0.108348	1	0.392589	0	0.0989472	0	0.11146	0	0.0929537	0	0.00384335	0	0.111028	1	0.751918	1	0.501004	0	0.104231	0	0.119327	1	0.62474	1	0.631613	0	0.301939	1	0.800432	1	0.750085
0	0.0888445	0	0.142535	0	0.0114603	1	0.805763	1	0.603295	0	0.0494538	0	0.840309	0	0.412823	0	0.0296282	1	0.770519	1	0.641944	0	0.680612	0	0.110432	0	0.306409	0	0.00688665	1	0.735022	0	0.132329	0	0.753959	1	0.835314	0	0.0788019	0	0.111511	1	0.788035	0	0.157522	1	0.831795	0	0.723384
0	0.0192052	1	0.0156909	0	0.06509	0	0.135998	0	0.0662436	1	0.809876	1	0.822157	0	0.06861	0	0.0285963	0	0.0184862	0	0.146675	0	0.0461868	0	0.101501	0	0.252144	0	0.00355817	1	0.902162	0	0.624277	1	0.86532	1	0.725444	0	0.554422	0	0.277819	1	0.642023	0	0.18811	1	0.702581	0	0.778179
0	0.0212509	1	0.777916	0	0.0213509	0	0.0542521	0	0.735821	0	0.0181099	0	0.110919	0	0.0241758	0	0.0336327	0	0.0697192	0	0.612375	1	0.65301	1	0.429496	0	0.00318384	0	0.0489953	0	0.0487144	1	0.817428	1	0.653762	0	0.0822242	0	0.0743268	1	0.832826	1	0.795041	0	0.503557	0	0.152817	0	0.481194
0	0.163296	1	0.917897	0	0.521136	0	0.083088	1	0.603563	0	0.0159758	0	0.0207317	0	0.0119449	0	0.234205	0	0.0321719	0	0.0180817	0	0.0282496	0	0.00267014	0	0.0596743	0	0.16037	1	0.767661	0	0.0862314	0	0.0578772	1	0.682827	0	0.0754177	0	0.836964	0	0.788605	1	0.922667	0	0.863539	0	0.149059
0	0.157955	0	0.437472	0	0.00941251	0	0.0267216	1	0.593276	0	0.0161353	0	0.018393	1	0.825828	0	0.0588744	0	0.0637604	0	0.0269195	0	0.0378992	0	0.0469653	0	0.00976094	0	0.00308223	0	0.155702	1	0.254214	0	0.0472931	1	0.810137	1	0.82964	1	0.33844	0	0.271185	1	0.864626	1	0.255793	0	0.780149
0	0.193261	0	0.050066	0	0.203214	0	0.218863	1	0.172991	0	0.04589	0	0.0933144	0	0.186417	0	0.018618	1	0.778249	1	0.145978	0	0.0139203	0	0.0146375	1	0.8432	0	0.00520669	0	0.135544	0	0.178634	0	0.0505302	0	0.0738593	0	0.304396	1	0.815089	1	0.860918	1	0.488887	1	0.264632	1	0.505011
0	0.0229684	0	0.0121945	0	0.144761	0	0.0577937	1	0.736276	0	0.0444351	0	0.024658	0	0.0128692	0	0.586357	0	0.250839	1	0.620228	0	0.0619879	0	0.00333101	0	0.0134308	0	0.134204	1	0.866421	1	0.805411	0	0.0562163	0	0.40902	0	0.0749066	0	0.548774	0	0.196795	0	0.52916	1	0.925146	0	0.277245
0	0.205587	0	0.393244	0	0.567311	0	0.349547	0	0.0616068	0	0.0954444	0	0.105316	0	0.0984937	0	0.0221821	1	0.197632	0	0.135159	0	0.222094	0	0.54153	0	0.458365	0	0.143137	0	0.0704802	0	0.267848	0	0.463853	0	0.0934117	0	0.078263	1	0.612464	0	0.294347	0	0.13168	0	0.227505	1	0.819673
0	0.136345	1	0.825163	0	0.153958	1	0.318695	0	0.00823183	0	0.016179	0	0.0126017	0	0.0305433	1	0.792809	0	0.0378664	1	0.230311	1	0.731932	0	0.227258	0	0.0299292	0	0.0159819	0	0.0815252	1	0.823726	1	0.90247	1	0.867235	0	0.0737243	0	0.429151	1	0.878618	1	0.777719	0	0.259493	1	0.795991
0	0.0162268	0	0.11637	1	0.117401	0	0.0328117	0	0.507155	0	0.0259262	0	0.0950483	0	0.0970239	0	0.0245971	0	0.0545177	0	0.339731	0	0.540679	1	0.198806	0	0.0076318	0	0.820136	0	0.500725	1	0.443048	1	0.853863	0	0.070592	0	0.074351	0	0.322415	1	0.812473	1	0.735022	1	0.741066	1	0.699522
0	0.0377927	0	0.167668	0	0.242863	0	0.0452599	1	0.314865	0	0.631908	0	0.00870343	1	0.192374	0	0.0435637	0	0.107069	0	0.0406347	0	0.0974869	0	0.637148	0	0.00601667	0	0.155438	0	0.190637	0	0.194375	1	0.898828	0	0.101162	0	0.15502	0	0.20215	1	0.791373	0	0.209826	1	0.932307	0	0.653156
0	0.0516605	0	0.0191271	0	0.0472564	0	0.0245687	0	0.0686136	0	0.0457764	0	0.455471	0	0.00641244	1	0.782286	0	0.0163936	0	0.0113756	1	0.499378	0	0.0181916	0	0.0296199	0	0.0142369	0	0.0644957	0	0.0872612	0	0.0505908	1	0.398991	0	0.0751423	0	0.282232	1	0.92003	1	0.863696	0	0.644661	1	0.308698
1	0.887288	0	0.10844	1	0.345265	1	0.292017	0	0.239116	0	0.0650289	0	0.111227	0	0.0176487	0	0.367681	0	0.01921	0	0.0278267	0	0.039617	0	0.0124382	0	0.377778	1	0.768324	0	0.740139	0	0.0915652	0	0.104919	0	0.0704901	0	0.469312	0	0.25377	0	0.544681	1	0.527385	0	0.382225	1	0.505098
0	0.327731	0	0.0105806	0	0.0170107	0	0.0291458	0	0.325856	1	0.345969	0	0.00832401	0	0.00838835	0	0.325499	0	0.0427319	0	0.0943593	0	0.18473	0	0.0824838	1	0.152567	1	0.285274	0	0.207599	0	0.0797853	0	0.261763	0	0.58152	0	0.162308	0	0.559555	1	0.827147	0	0.794188	1	0.753392	0	0.545052
0	0.0380949	1	0.316085	0	0.0135167	0	0.0328483	0	0.112174	1	0.811328	0	0.029177	0	0.0308299	1	0.772204	0	0.0964725	0	0.200737	0	0.0811968	0	0.00279975	0	0.0144957	0	0.0476166	1	0.901223	1	0.743844	0	0.0497781	1	0.811771	0	0.191172	1	0.831564	0	0.604829	1	0.77878	0	0.210615	0	0.202734
0	0.0144238	1	0.103532	1	0.724861	0	0.178759	0	0.334904	0	0.116423	0	0.00806284	0	0.0172141	1	0.792517	0	0.0546885	0	0.0546116	1	0.690187	0	0.804398	0	0.0128569	0	0.0154352	0	0.129539	0	0.0995125	1	0.884138	0	0.0811721	0	0.134075	1	0.776183	1	0.905633	1	0.897752	1	0.424911	1	0.796322
1	0.603713	1	0.690327	0	0.134102	0	0.0346665	0	0.0382784	0	0.0144435	0	0.0126729	0	0.0197932	0	0.0251476	0	0.0146543	0	0.0115971	0	0.178272	0	0.00246838	1	0.206686	0	0.0640991	0	0.0644462	0	0.331136	0	0.0595803	0	0.487196	1	0.47163	1	0.686814	1	0.780485	1	0.789312	1	0.774403	0	0.175287
0	0.0353352	0	0.0768581	0	0.1357	0	0.309283	0	0.2781	0	0.0428973	0	0.0146711	0	0.00734134	0	0.042909	0	0.00955697	1	0.397198	0	0.014003	1	0.612783	0	0.017228	0	0.0269316	1	0.798156	1	0.827644	1	0.586261	1	0.840302	0	0.422651	1	0.829895	0	0.165571	1	0.795082	1	0.718194	1	0.915907
0	0.14397	0	0.00936769	0	0.0914073	0	0.205824	0	0.0317083	0	0.0774939	1	0.0897305	0	0.0404876	0	0.124988	0	0.0349439	0	0.261213	1	0.525095	0	0.110111	1	0.565916	0	0.330709	1	0.823978	1	0.793724	1	0.862473	0	0.171449	0	0.0792771	0	0.712168	0	0.223531	1	0.919812	0	0.257078	1	0.772241
1	0.857832	0	0.0105251	1	0.580676	1	0.10816	0	0.814181	0	0.184373	1	0.140268	0	0.0108414	0	0.0169343	1	0.759058	0	0.140253	0	0.0838978	0	0.057067	0	0.0267756	1	0.815304	0	0.0617644	0	0.308067	1	0.905161	1	0.839257	1	0.765353	1	0.798982	1	0.843442	1	0.744722	1	0.910767	0	0.161967
1	0.554774	1	0.636635	0	0.0511508	0	0.130779	0	0.687256	0	0.193345	0	0.0176891	0	0.0180275	0	0.00850401	0	0.260338	0	0.0184313	0	0.242595	0	0.222576	0	0.00251885	0	0.16006	0	0.0453585	1	0.789234	1	0.857945	0	0.694808	0	0.196953	1	0.600191	1	0.640155	1	0.851442	0	0.831242	0	0.887089
1	0.795029	0	0.0264947	0	0.00855648	0	0.0426342	0	0.3802	0	0.0736074	0	0.302165	0	0.221566	0	0.0726273	0	0.0851584	1	0.683789	0	0.0381358	0	0.698062	0	0.0166102	0	0.00730963	1	0.902888	1	0.396619	1	0.762052	0	0.194733	0	0.0769866	1	0.419849	1	0.593503	1	0.66377	1	0.66375	1	0.507339
0	0.0358334	0	0.0717765	0	0.233025	0	0.0466678	0	0.169827	0	0.0916125	0	0.0182221	0	0.037246	0	0.00840432	0	0.168831	0	0.018949	0	0.105203	0	0.215376	0	0.00409525	0	0.0648482	1	0.893968	0	0.0971097	0	0.115785	0	0.149914	0	0.362712	1	0.614345	1	0.909789	1	0.436689	1	0.780933	0	0.296972
0	0.19923	0	0.0309658	0	0.123255	0	0.0502434	0	0.0285506	0	0.0571375	0	0.0136653	0	0.00748519	0	0.0190471	0	0.0135943	0	0.115562	0	0.101604	0	0.264939	0	0.0316673	0	0.72202	0	0.0526316	1	0.79581	0	0.0529305	1	0.824723	0	0.15699	1	0.854272	0	0.367908	0	0.160046	1	0.891795	1	0.703284
1	0.445075	0	0.0406729	0	0.130321	0	0.105893	1	0.819799	0	0.0407459	0	0.189023	0	0.0150041	1	0.78805	0	0.0122828	0	0.0657762	0	0.231973	0	0.00349857	0	0.445237	0	0.46615	0	0.224996	1	0.676876	0	0.049165	0	0.149446	0	0.103169	0	0.187995	0	0.240141	0	0.263591	0	0.221519	0	0.221667
1	0.884135	0	0.0691325	0	0.0513443	0	0.0729507	0	0.017219	0	0.0366538	0	0.500392	1	0.215925	0	0.0568642	0	0.160824	0	0.0323266	0	0.0503271	0	0.110721	0	0.026	0	0.00623856	0	0.0524177	0	0.522597	0	0.0839166	0	0.225823	1	0.665513	1	0.872415	0	0.616649	0	0.789978	1	0.2325	0	0.460578
0	0.0180233	0	0.450872	1	0.566836	0	0.229197	0	0.0112969	0	0.195604	0	0.00973537	1	0.781214	0	0.0284509	0	0.150187	0	0.0426742	0	0.0384912	0	0.36706	0	0.245928	0	0.00793418	1	0.680915	1	0.754284	0	0.641142	1	0.258858	1	0.728908	0	0.218576	1	0.731726	0	0.224947	0	0.404139	1	0.221736
0	0.212138	0	0.0576736	0	0.0087729	0	0.0708451	0	0.125298	1	0.036877	0	0.0113449	1	0.624823	0	0.0323728	0	0.015791	0	0.0483901	0	0.0226436	0	0.00237086	0	0.00292358	0	0.568549	1	0.607661	0	0.0797852	1	0.535312	0	0.182974	1	0.836635	0	0.66629	1	0.881377	1	0.906095	1	0.910673	0	0.226602
0	0.0196354	0	0.126504	0	0.232397	1	0.684505	1	0.751874	0	0.0268714	0	0.0307316	0	0.135053	1	0.118624	0	0.0488688	0	0.0133808	0	0.621054	1	0.816482	1	0.568198	0	0.0251079	0	0.0497597	0	0.103875	0	0.0465879	1	0.832957	0	0.0897923	1	0.431218	1	0.578204	1	0.392143	1	0.923033	0	0.650704
1	0.0176886	1	0.167592	0	0.51917	0	0.148397	1	0.3126	0	0.0216801	0	0.0319971	0	0.154627	1	0.0355435	1	0.709851	0	0.200086	0	0.258038	1	0.710505	0	0.116052	0	0.805032	1	0.778936	0	0.229769	0	0.198697	0	0.071558	1	0.703839	1	0.74106	1	0.858445	0	0.916837	1	0.833454	0	0.217792
0	0.0185034	1	0.874212	1	0.922308	1	0.863158	0	0.193776	0	0.125304	0	0.0827911	0	0.0720567	0	0.016286	1	0.763526	0	0.0275775	0	0.049857	0	0.0723434	0	0.00504286	0	0.00509059	1	0.892768	1	0.508262	0	0.110137	1	0.843955	0	0.0745124	1	0.920859	1	0.901558	1	0.886298	0	0.13841	1	0.734645
0	0.0157224	0	0.00865545	0	0.0202766	0	0.106479	0	0.0311225	0	0.0120286	0	0.00859711	1	0.391364	0	0.0670166	0	0.0370712	1	0.586815	0	0.0251545	0	0.190504	0	0.207711	1	0.300192	0	0.0866596	0	0.0827011	1	0.855747	1	0.689843	0	0.102527	1	0.839646	0	0.434421	1	0.726249	0	0.376049	0	0.713246
0	0.0374287	0	0.0295218	1	0.742022	0	0.124561	0	0.0518336	0	0.0222088	0	0.150574	0	0.0494186	0	0.157907	0	0.0662085	0	0.0691383	0	0.0372785	0	0.0025446	0	0.00270229	0	0.0047489	0	0.231181	0	0.238415	1	0.774081	0	0.707002	0	0.738471	1	0.672026	0	0.217498	0	0.617216	1	0.92072	1	0.550383
0	0.0946598	0	0.0155169	0	0.0215959	0	0.0353513	1	0.756877	0	0.0476489	0	0.674045	0	0.308902	0	0.0367068	1	0.275006	0	0.148901	0	0.0600829	0	0.385337	0	0.00812396	0	0.178124	1	0.880241	0	0.0926938	1	0.604579	1	0.76787	0	0.245669	1	0.884226	0	0.839542	1	0.846417	1	0.593443	1	0.949775
0	0.0132109	0	0.011617	1	0.35756	0	0.0960172	0	0.180575	0	0.0824226	0	0.0256692	1	0.0136406	0	0.0418891	0	0.0738329	0	0.04307	0	0.0545241	0	0.0557064	0	0.00616926	0	0.115187	0	0.112125	0	0.118172	0	0.731218	1	0.745244	1	0.754361	1	0.76505	0	0.547312	1	0.840455	0	0.61246	0	0.271648
0	0.207531	0	0.0638513	0	0.0272215	1	0.854462	0	0.0495211	1	0.32324	0	0.0226324	0	0.0320826	0	0.0551575	0	0.113806	1	0.63962	0	0.0400564	0	0.00860508	0	0.0289041	1	0.372567	1	0.333226	1	0.82301	0	0.075725	1	0.608026	1	0.855479	1	0.236642	0	0.170647	0	0.201292	0	0.379979	1	0.647276
1	0.710355	0	0.0533563	0	0.140278	0	0.0302778	1	0.761371	0	0.0270431	0	0.00916575	0	0.00761663	0	0.035549	0	0.0391835	0	0.102618	0	0.0187794	0	0.0320968	0	0.0503937	0	0.630137	0	0.0519463	1	0.505315	1	0.858596	1	0.855752	1	0.849212	0	0.592151	1	0.31702	1	0.85907	1	0.828728	1	0.762461
0	0.0368417	1	0.559729	0	0.0438905	0	0.34129	0	0.00645538	0	0.0126482	0	0.0235634	0	0.794894	0	0.0132456	0	0.0604196	0	0.482635	0	0.128834	0	0.0146387	0	0.00280323	0	0.0588914	0	0.0604383	0	0.308338	0	0.141761	0	0.530884	0	0.114186	1	0.749881	1	0.825172	0	0.2839	1	0.929652	1	0.918593
0	0.0209875	0	0.0136986	1	0.816413	0	0.0343855	0	0.0120757	0	0.0262953	0	0.0535511	0	0.0761138	0	0.791106	0	0.0913843	0	0.0463701	0	0.29567	0	0.00737241	0	0.181257	0	0.00980646	0	0.0509714	1	0.763988	1	0.728214	0	0.202167	1	0.847003	0	0.880083	1	0.841393	1	0.834935	0	0.391919	1	0.70921
1	0.602148	0	0.0560875	1	0.322058	0	0.0366491	0	0.160445	0	0.38023	0	0.0849114	0	0.306007	0	0.124787	0	0.0585693	0	0.0428667	0	0.0278458	0	0.140472	0	0.057366	0	0.0492276	1	0.876056	0	0.628824	0	0.277506	0	0.18935	0	0.146076	0	0.207256	0	0.67505	0	0.319013	1	0.475076	1	0.809504
0	0.0125199	0	0.136758	0	0.433092	1	0.584407	1	0.110275	0	0.41467	0	0.22187	0	0.0244127	0	0.131535	1	0.522499	0	0.0586253	1	0.22409	0	0.00217776	0	0.00326043	1	0.773019	0	0.0571939	1	0.801575	0	0.0523869	0	0.437278	0	0.0978843	1	0.764751	0	0.552283	1	0.68729	1	0.816329	1	0.935292
0	0.0132634	0	0.114664	0	0.0938705	0	0.308056	1	0.918808	0	0.0245366	0	0.0216351	1	0.235948	0	0.0524601	0	0.0271976	0	0.0132796	0	0.299115	0	0.00216073	0	0.031213	0	0.0258785	1	0.907892	0	0.103436	1	0.803426	0	0.436601	0	0.244149	1	0.741055	0	0.266453	1	0.898285	1	0.662079	1	0.847355
0	0.0131601	1	0.898658	0	0.416777	0	0.0732679	1	0.645887	1	0.790096	0	0.0898069	0	0.0240098	0	0.0281753	0	0.0575278	1	0.69474	0	0.033015	0	0.0599385	0	0.00629357	0	0.00350398	1	0.905974	0	0.431163	1	0.833141	0	0.0713411	1	0.672621	0	0.798299	0	0.284234	1	0.327409	1	0.94555	1	0.874395
0	0.238234	0	0.06691	0	0.00577695	0	0.404263	0	0.182202	0	0.0183461	0	0.0168989	0	0.0153958	0	0.0248221	0	0.0607673	0	0.0196036	0	0.0700907	0	0.0134524	1	0.611123	1	0.472586	1	0.585645	0	0.13257	0	0.100808	1	0.863245	0	0.0739061	1	0.93839	1	0.19775	0	0.211728	0	0.393735	0	0.198359
0	0.0755702	0	0.093944	0	0.135047	0	0.0866031	0	0.0713042	0	0.0121373	0	0.0153091	0	0.23641	0	0.0253388	0	0.0725328	0	0.010327	0	0.0735148	0	0.684363	1	0.347047	1	0.169335	1	0.871356	0	0.079426	0	0.0448736	0	0.0704849	1	0.360981	1	0.878006	1	0.902953	0	0.23294	1	0.56646	0	0.287272
0	0.125498	0	0.0280015	0	0.0700453	1	0.188362	0	0.0178418	0	0.0560435	0	0.00941047	0	0.106807	0	0.0308921	0	0.0709384	0	0.474032	0	0.0513181	0	0.00403512	0	0.025797	0	0.316363	0	0.0820166	1	0.0976177	1	0.871074	1	0.837408	1	0.0819558	1	0.80531	1	0.922039	1	0.500756	0	0.187722	1	0.770777
0	0.120297	1	0.35471	0	0.00498464	0	0.166047	0	0.178897	0	0.0250944	1	0.00706509	0	0.0265511	1	0.0810572	0	0.0450858	0	0.619416	0	0.027571	0	0.0313483	0	0.00341038	0	0.0347728	0	0.115498	0	0.311985	0	0.0483558	0	0.0765367	1	0.859983	1	0.393476	1	0.909841	1	0.925999	1	0.609342	0	0.231064
0	0.196799	0	0.0102241	0	0.0122307	0	0.0308225	0	0.0446138	0	0.0749228	0	0.0187237	0	0.111138	0	0.0148964	0	0.209749	0	0.0167923	0	0.0388473	0	0.00456746	0	0.0144848	1	0.713875	0	0.0604395	0	0.169642	1	0.480816	0	0.124634	0	0.545311	0	0.610517	1	0.435764	1	0.457259	0	0.189474	0	0.175728
0	0.447383	0	0.111673	0	0.297941	0	0.0274831	0	0.0780174	0	0.547306	0	0.0385379	0	0.0077496	0	0.0111122	0	0.0299557	0	0.0234599	0	0.0477218	0	0.00483694	0	0.0140998	0	0.0654006	1	0.599024	0	0.0877017	0	0.12537	0	0.116623	1	0.726838	0	0.469835	1	0.884787	0	0.738187	0	0.283465	0	0.828108
0	0.0631876	0	0.540754	1	0.415458	0	0.0681363	0	0.0515542	0	0.0115876	0	0.0483166	1	0.822901	1	0.778947	0	0.327662	0	0.681396	0	0.0150114	0	0.186483	0	0.0026067	0	0.0287538	0	0.0836269	1	0.838309	1	0.859065	1	0.716047	1	0.756071	0	0.863971	1	0.812935	0	0.333363	0	0.355084	1	0.884329
1	0.846058	0	0.0360443	0	0.0357596	0	0.351237	0	0.0365393	1	0.621655	0	0.0322052	0	0.0217099	0	0.0176216	0	0.0643752	0	0.167211	0	0.0209577	0	0.0116278	1	0.540727	0	0.00348601	0	0.0453942	0	0.169608	0	0.497868	0	0.177247	0	0.153025	0	0.633353	1	0.869966	1	0.88877	1	0.827008	1	0.898956
0	0.447177	0	0.0103282	0	0.658499	0	0.0422348	0	0.244856	0	0.0278128	0	0.0154133	0	0.149302	0	0.743862	0	0.0242259	0	0.0312856	0	0.129157	0	0.0247564	0	0.256154	0	0.116392	1	0.682209	0	0.080652	1	0.805088	1	0.859688	1	0.782346	0	0.5023	1	0.669812	1	0.855002	0	0.19657	0	0.331554
1	0.0345676	0	0.0595424	0	0.0361146	0	0.558726	0	0.0222204	0	0.167354	0	0.038087	0	0.568414	1	0.1535	0	0.0647985	0	0.0150234	0	0.060323	0	0.034575	0	0.14578	0	0.00357154	1	0.85612	1	0.821696	0	0.246087	1	0.86207	1	0.852464	0	0.296386	1	0.433295	1	0.78128	0	0.21659	1	0.91066
0	0.377852	0	0.0540614	0	0.0168399	0	0.337508	0	0.00836217	0	0.0354338	0	0.0166789	0	0.0279013	1	0.449759	0	0.0156509	0	0.0969229	0	0.216893	0	0.067551	0	0.00865957	0	0.00351555	1	0.896815	0	0.0890889	1	0.271391	0	0.761877	0	0.173354	0	0.262617	1	0.838709	1	0.80629	0	0.497801	0	0.617922
0	0.0118928	1	0.0788504	0	0.0118107	1	0.47382	0	0.0118851	0	0.0764637	0	0.0889071	0	0.0350976	0	0.79332	0	0.269197	0	0.106248	0	0.0353375	0	0.0244203	0	0.0578569	0	0.123465	0	0.250008	1	0.840978	0	0.0814939	0	0.618658	0	0.0766777	1	0.574021	1	0.284854	1	0.93761	1	0.852087	1	0.608502
1	0.517427	1	0.90199	0	0.0125804	0	0.69195	1	0.245664	0	0.0180593	1	0.785821	0	0.153784	0	0.12083	0	0.0695342	0	0.149558	1	0.203829	0	0.127442	0	0.172556	1	0.503986	0	0.134838	1	0.804002	0	0.0484697	1	0.691495	1	0.864326	1	0.371127	0	0.787156	1	0.804091	1	0.948035	0	0.519628
0	0.384626	0	0.204326	1	0.268645	1	0.418485	1	0.175484	0	0.0184586	0	0.0174951	0	0.155759	0	0.0420539	0	0.0172016	0	0.0300431	0	0.0912137	0	0.0195315	0	0.404102	0	0.132429	0	0.0584454	1	0.83144	1	0.369564	0	0.0787375	1	0.854823	1	0.908384	0	0.547079	1	0.211659	1	0.787476	1	0.92891
0	0.0257534	0	0.0758172	0	0.00639175	0	0.294039	0	0.115385	0	0.0187123	0	0.0192262	0	0.0592272	0	0.0373115	0	0.0200333	0	0.10141	0	0.0135449	0	0.00389018	0	0.523121	1	0.491661	0	0.103151	1	0.79277	1	0.897687	1	0.764998	1	0.844305	1	0.530716	1	0.841226	1	0.673697	0	0.161116	1	0.945714
0	0.510921	1	0.0837268	0	0.133225	0	0.0945658	0	0.27485	0	0.0280596	0	0.0817948	0	0.00809598	0	0.0835236	0	0.0285348	0	0.0430161	0	0.137497	0	0.618967	0	0.00361757	0	0.146829	0	0.120651	0	0.180796	0	0.0449031	1	0.869051	1	0.864528	1	0.851731	1	0.857231	1	0.824793	1	0.954679	0	0.40705
0	0.0462362	0	0.113492	0	0.0156022	0	0.171435	0	0.53068	0	0.0736237	1	0.8394	0	0.0103551	0	0.0129792	0	0.149735	0	0.119995	0	0.236632	0	0.00227932	0	0.0221535	0	0.0106316	1	0.883625	1	0.835572	1	0.887025	0	0.0818188	0	0.0740493	1	0.764069	0	0.586167	1	0.789968	0	0.198613	1	0.565051
1	0.730892	1	0.922285	1	0.852538	0	0.162121	1	0.19002	0	0.0515638	0	0.0805352	0	0.0444739	0	0.0158815	0	0.0378582	0	0.364692	0	0.461763	0	0.0112093	0	0.00429992	0	0.0469505	0	0.0790547	1	0.814919	1	0.824646	1	0.832749	0	0.594357	1	0.701921	1	0.90467	0	0.793852	0	0.521893	1	0.937366
0	0.0462537	0	0.0173691	0	0.775337	0	0.100501	0	0.00403611	0	0.0134599	1	0.750717	0	0.0463955	1	0.0527614	0	0.0484922	1	0.16595	0	0.416214	0	0.00227089	0	0.00748435	0	0.045414	0	0.28732	1	0.813654	0	0.0651014	1	0.864725	0	0.080483	0	0.266381	1	0.673601	1	0.876394	1	0.827651	0	0.280851
1	0.234652	0	0.113343	0	0.551432	0	0.0704356	0	0.110053	0	0.0256723	0	0.0992708	0	0.0172881	0	0.0150383	0	0.0162827	0	0.0504875	0	0.0213859	0	0.0727954	0	0.294642	0	0.0426908	0	0.179434	0	0.108296	1	0.845119	0	0.0730173	0	0.345927	1	0.828852	0	0.874917	0	0.232752	0	0.516158	0	0.592614
0	0.065474	0	0.0522043	0	0.0860686	0	0.262484	0	0.0179713	1	0.808557	0	0.026727	0	0.0479141	0	0.0662227	0	0.0107995	0	0.0527429	0	0.0201489	0	0.00495714	0	0.0113185	0	0.00371962	1	0.902362	0	0.0972406	0	0.0505907	0	0.0934793	1	0.664002	1	0.89057	1	0.35245	1	0.85529	1	0.410819	1	0.825058
0	0.0155236	0	0.0172511	0	0.016226	0	0.0989686	0	0.131467	1	0.752503	1	0.771953	1	0.167748	0	0.0297036	0	0.0593175	1	0.513848	0	0.0649734	0	0.431767	0	0.0410023	1	0.111894	1	0.872119	0	0.18187	1	0.807683	1	0.85832	0	0.588353	1	0.305838	1	0.688192	0	0.620434	1	0.469055	1	0.866
0	0.206181	0	0.183701	0	0.463455	0	0.117607	0	0.272452	0	0.0570841	0	0.0189947	0	0.0685283	0	0.357874	0	0.0727736	0	0.0142272	0	0.466235	0	0.625894	0	0.0167168	0	0.0247596	1	0.56059	1	0.724264	0	0.114392	0	0.0869756	1	0.848425	1	0.199363	1	0.877155	1	0.763779	1	0.664811	1	0.238766
0	0.0131946	1	0.66125	1	0.209944	0	0.153941	1	0.917884	0	0.0155336	0	0.00856544	1	0.138626	0	0.0514796	1	0.774689	1	0.438848	0	0.0316896	0	0.348674	0	0.0366991	0	0.00503556	0	0.170175	0	0.0915784	0	0.143698	1	0.864269	1	0.668165	1	0.931614	1	0.893327	1	0.797622	1	0.890377	1	0.92317
1	0.441729	1	0.359456	0	0.188884	0	0.206782	0	0.0655494	0	0.130915	1	0.326847	0	0.0589124	0	0.0135093	0	0.184942	0	0.322599	1	0.568424	0	0.00417651	0	0.119586	0	0.0388636	1	0.886512	0	0.084621	0	0.0746874	0	0.0811774	0	0.622747	1	0.796281	0	0.522688	1	0.26039	0	0.180677	1	0.661448
0	0.0296179	0	0.0679423	0	0.0158089	0	0.266316	0	0.217501	0	0.0277079	1	0.147432	0	0.0442152	0	0.0358503	1	0.723711	0	0.0196839	0	0.116876	0	0.0213629	0	0.00455488	0	0.00331445	0	0.0453585	0	0.188343	0	0.0483453	0	0.0796738	0	0.0735843	0	0.872395	1	0.82878	1	0.48072	0	0.189096	1	0.898041
1	0.40694	0	0.0714548	1	0.619388	0	0.197712	0	0.491022	0	0.0152972	0	0.00737896	0	0.399684	0	0.0604868	0	0.136714	0	0.0133468	0	0.022923	0	0.0226007	0	0.00916494	0	0.00392201	1	0.343794	1	0.786059	0	0.0453915	1	0.452536	0	0.288487	1	0.685346	0	0.588311	1	0.732477	1	0.574318	1	0.25269
1	0.863402	0	0.0378084	1	0.761602	1	0.665148	0	0.44193	0	0.0586107	0	0.0232215	0	0.505363	0	0.0397502	1	0.73718	1	0.330338	0	0.205853	0	0.00225515	0	0.532765	1	0.663625	0	0.0537955	0	0.0851184	0	0.0678748	0	0.147962	1	0.801884	1	0.934037	0	0.572983	0	0.143087	1	0.209867	1	0.250429
0	0.0221749	1	0.711817	0	0.0314245	0	0.0939363	1	0.863123	0	0.122572	0	0.0187431	0	0.020601	0	0.0282883	0	0.0157717	0	0.44412	1	0.737265	0	0.00733539	0	0.0134038	0	0.291883	0	0.0516536	1	0.645488	0	0.0590139	1	0.537531	1	0.273012	1	0.430405	1	0.892001	0	0.58632	1	0.575472	1	0.848942
0	0.15985	0	0.157471	0	0.179265	1	0.48691	1	0.200458	0	0.0221531	0	0.268759	0	0.605473	0	0.114916	0	0.1813	1	0.594746	0	0.100583	0	0.00485378	1	0.733554	0	0.0347006	0	0.0536018	1	0.676143	1	0.478664	0	0.0715576	0	0.074081	1	0.695474	1	0.906645	1	0.861294	0	0.471855	1	0.591301
0	0.373526	0	0.0277701	0	0.0661854	0	0.0390831	0	0.0949565	0	0.0193272	0	0.785381	0	0.00829287	0	0.0543711	0	0.0718725	0	0.0315335	0	0.039809	0	0.0104261	0	0.00264044	0	0.00320275	0	0.0567959	0	0.751699	0	0.0906962	0	0.0702799	1	0.678808	0	0.839652	0	0.398552	1	0.551293	0	0.294259	1	0.600412
1	0.120786	1	0.457163	0	0.00954276	0	0.392617	0	0.036378	0	0.170005	0	0.0107373	1	0.256149	0	0.0652395	0	0.0894324	1	0.667929	0	0.371059	0	0.0240087	0	0.0402296	1	0.689409	1	0.226815	0	0.167766	0	0.628139	1	0.852473	1	0.838389	0	0.163353	0	0.446332	1	0.849979	1	0.920586	1	0.706891
0	0.0905035	0	0.0972234	0	0.232288	1	0.177477	1	0.452193	1	0.0567138	0	0.0199118	0	0.0429791	1	0.0287519	0	0.0280759	0	0.268867	0	0.0442999	0	0.00368445	1	0.707818	1	0.359511	0	0.0802065	1	0.836264	1	0.870586	1	0.866682	0	0.103875	1	0.422442	1	0.645676	1	0.507571	0	0.518754	1	0.637814
0	0.0690732	0	0.0316707	0	0.382556	0	0.0471567	0	0.013528	0	0.309378	0	0.00965686	0	0.563991	0	0.210988	0	0.336856	0	0.322418	0	0.0670289	0	0.139583	0	0.00287181	0	0.00334243	0	0.0531288	0	0.203356	1	0.887351	0	0.274255	0	0.0744386	1	0.878104	1	0.235098	1	0.825165	1	0.576129	1	0.882522
0	0.0161023	0	0.0327752	0	0.0940337	0	0.0316652	0	0.174527	0	0.0137815	0	0.0736711	0	0.00971541	0	0.00792432	1	0.553083	0	0.39274	0	0.0440417	0	0.0516885	0	0.559755	0	0.0104208	0	0.0942533	1	0.798311	1	0.849521	1	0.815056	1	0.751198	1	0.897303	0	0.204455	1	0.420531	0	0.7442	0	0.178186
0	0.0452648	0	0.0913501	0	0.232267	0	0.23329	1	0.837836	0	0.0135544	0	0.00917563	1	0.818317	0	0.0173315	0	0.0131754	1	0.127259	1	0.480382	0	0.0249193	0	0.0144049	0	0.682004	0	0.153958	1	0.815091	1	0.773109	0	0.0767421	1	0.542732	1	0.835125	0	0.238607	0	0.605295	1	0.333488	1	0.70358
0	0.0155493	0	0.0677063	1	0.600263	1	0.231897	0	0.0182051	0	0.0337355	0	0.0303325	0	0.139651	0	0.181431	0	0.0163674	0	0.140516	0	0.0668806	0	0.0481336	0	0.0876669	0	0.00419874	0	0.0499331	1	0.73636	0	0.0788754	1	0.711024	1	0.839088	0	0.399451	1	0.89834	1	0.325486	0	0.410117	1	0.525468
1	0.192161	0	0.216617	0	0.0152685	0	0.216801	0	0.00901822	0	0.0154373	0	0.0917102	0	0.0225144	0	0.066724	0	0.0942929	0	0.0871178	0	0.172339	1	0.0467187	0	0.0320828	0	0.00307266	0	0.658899	0	0.392166	0	0.181974	1	0.856113	0	0.0785063	1	0.868749	1	0.712153	1	0.498739	1	0.555708	0	0.695623
1	0.284633	0	0.0172555	0	0.0805956	1	0.862237	0	0.0295955	0	0.018948	1	0.225199	0	0.0640766	0	0.0518259	0	0.0824623	1	0.145591	1	0.0953535	1	0.479484	1	0.190426	0	0.00897182	1	0.885594	1	0.801885	0	0.0728816	0	0.0914718	1	0.813132	0	0.577642	0	0.621135	1	0.907041	1	0.913097	1	0.290249
0	0.0126571	0	0.190231	0	0.45106	1	0.760672	0	0.0991473	0	0.0634743	0	0.0120289	0	0.0144967	0	0.0180351	0	0.034393	0	0.188719	1	0.420466	0	0.01345	0	0.00746201	0	0.251099	0	0.383056	0	0.109137	0	0.112937	1	0.824021	0	0.082327	1	0.305944	1	0.907928	1	0.904093	1	0.47599	1	0.53552
0	0.0380943	0	0.170505	0	0.18459	0	0.238068	0	0.284169	0	0.283531	0	0.0162617	0	0.0204244	0	0.0174955	0	0.0294353	0	0.00982201	0	0.0430667	0	0.0317079	1	0.439911	1	0.726966	0	0.0530772	0	0.0817438	0	0.0511323	0	0.0935668	0	0.130503	0	0.14243	1	0.834205	0	0.661165	0	0.456594	1	0.336449
1	0.467775	0	0.0306276	1	0.470835	1	0.747332	0	0.122679	1	0.20898	1	0.837476	0	0.370291	0	0.0134973	1	0.310599	0	0.0101909	0	0.0156664	0	0.0272273	0	0.00272479	0	0.0349621	1	0.613065	0	0.092888	1	0.898055	0	0.0718496	0	0.0789304	1	0.713927	1	0.922162	1	0.701539	1	0.891383	1	0.86144
0	0.0140731	0	0.0499741	0	0.0600092	0	0.0638349	0	0.0416604	1	0.801265	0	0.0995706	0	0.173658	1	0.0336042	0	0.160212	0	0.0855205	0	0.0139154	0	0.859705	0	0.202992	1	0.710968	0	0.0463522	0	0.0832672	1	0.856082	1	0.845185	0	0.0993297	0	0.78683	0	0.676528	1	0.825215	1	0.911805	0	0.32849
0	0.018868	0	0.395144	0	0.301816	1	0.74069	0	0.0557791	0	0.0143865	0	0.0574	0	0.0128323	0	0.0225563	0	0.0837391	0	0.103465	0	0.107891	0	0.11432	0	0.232771	0	0.00326153	1	0.838542	1	0.779667	0	0.0511673	0	0.365354	0	0.0749915	1	0.849923	0	0.631498	1	0.689554	0	0.824585	1	0.59148
0	0.0690473	0	0.138095	0	0.029958	0	0.0806442	0	0.200651	1	0.728299	0	0.0118975	0	0.0556124	1	0.118892	0	0.0231023	0	0.104968	0	0.0519014	0	0.0564951	0	0.375098	0	0.00375665	0	0.047761	1	0.683529	1	0.874342	0	0.0738437	1	0.855984	1	0.159454	0	0.840314	1	0.834266	1	0.624897	1	0.703
1	0.293864	0	0.00814999	0	0.0256963	0	0.046785	0	0.0159044	1	0.151482	1	0.629598	0	0.118794	0	0.0227478	1	0.6938	0	0.127028	0	0.559928	0	0.00270182	0	0.0334001	0	0.0340518	0	0.0505983	0	0.336644	0	0.0526016	1	0.681656	0	0.575303	1	0.788353	1	0.730626	1	0.496407	1	0.742395	1	0.921953
0	0.156987	0	0.0661416	0	0.00791282	0	0.0456871	1	0.840604	0	0.0136875	0	0.0686504	0	0.0199872	0	0.0729592	1	0.771505	0	0.100039	0	0.0586613	0	0.465506	0	0.0610414	1	0.326099	1	0.869454	0	0.0911088	0	0.180773	0	0.0760383	0	0.0792805	0	0.706318	1	0.816635	1	0.871401	0	0.49001	1	0.59586
0	0.0190551	0	0.0998403	0	0.0336248	0	0.0819101	0	0.00406887	0	0.0161638	0	0.00934252	0	0.0334249	0	0.28236	0	0.0589621	0	0.0115556	0	0.0868064	0	0.013592	0	0.00510491	0	0.00854202	0	0.70309	0	0.248841	0	0.0465942	0	0.541291	0	0.0736562	1	0.302599	0	0.752639	1	0.818186	1	0.696473	1	0.544452
0	0.0531561	1	0.886162	1	0.912734	1	0.481929	0	0.39579	0	0.0141618	0	0.0293652	0	0.0131066	0	0.0129127	0	0.0949178	0	0.150727	0	0.0217621	0	0.0707157	0	0.00303645	0	0.0578648	1	0.673146	1	0.480939	0	0.0450657	1	0.842249	0	0.376554	1	0.542645	0	0.156338	1	0.749914	1	0.880385	1	0.735423
1	0.500244	0	0.0262115	1	0.923407	0	0.0748782	0	0.239891	0	0.0355341	0	0.0565841	0	0.0163564	0	0.0950065	1	0.768745	0	0.115403	1	0.09797	1	0.349866	1	0.0677698	0	0.259622	0	0.0536956	1	0.792132	0	0.0504337	1	0.870867	0	0.073799	1	0.525135	1	0.43333	1	0.836901	1	0.609377	1	0.928897
0	0.0137373	0	0.0636526	0	0.0909128	0	0.106578	0	0.338922	0	0.0702413	0	0.00780463	0	0.122054	0	0.0223997	0	0.0132498	0	0.0115993	0	0.0737558	0	0.421031	0	0.0100861	0	0.00707318	0	0.45229	1	0.832722	0	0.0555154	0	0.400067	1	0.79536	0	0.34585	1	0.576477	1	0.924127	1	0.76718	1	0.847661
0	0.770149	1	0.0675071	0	0.0529573	0	0.843521	0	0.12572	0	0.0423058	1	0.840304	0	0.140732	0	0.0271855	0	0.0477275	0	0.374659	0	0.510421	0	0.0481972	0	0.00618943	0	0.0272741	0	0.0459648	0	0.105969	1	0.74031	0	0.0736009	0	0.432863	1	0.869938	1	0.695444	0	0.278329	1	0.856339	1	0.871229
0	0.0564594	1	0.525673	0	0.339257	0	0.265445	0	0.0871516	0	0.0603205	0	0.0464121	0	0.00921107	0	0.0944552	0	0.0339741	0	0.0118644	0	0.122304	1	0.844447	0	0.497261	0	0.0100433	0	0.0613818	1	0.802069	0	0.136695	0	0.439298	0	0.266953	1	0.829411	1	0.847574	1	0.84778	1	0.928172	1	0.345147
0	0.0115005	1	0.16721	1	0.042485	0	0.179203	0	0.0334897	0	0.0472009	0	0.101631	0	0.705773	0	0.0222606	0	0.0955894	0	0.118232	0	0.150245	0	0.00216509	1	0.743339	1	0.759482	0	0.187407	0	0.298647	0	0.0548577	0	0.267035	1	0.101856	0	0.507686	1	0.208035	0	0.269659	1	0.922498	0	0.844463
0	0.0915171	1	0.633358	1	0.918056	0	0.0259726	0	0.0708645	1	0.624892	0	0.0144049	1	0.134578	0	0.573494	1	0.761468	0	0.3605	0	0.113092	0	0.0501555	0	0.0303449	0	0.0125432	1	0.900434	1	0.814004	0	0.516214	1	0.683189	1	0.724516	1	0.837974	1	0.3129	1	0.664292	0	0.715873	1	0.813701
0	0.249611	1	0.643366	0	0.145595	0	0.126274	0	0.00564937	1	0.0163586	1	0.83142	0	0.034345	0	0.136521	0	0.123953	0	0.0124398	0	0.426206	1	0.855206	0	0.00259482	0	0.00353069	1	0.726684	0	0.107327	0	0.0576917	0	0.223431	0	0.129503	1	0.879463	1	0.502763	1	0.767421	0	0.589863	1	0.908514
0	0.159229	0	0.779786	1	0.91273	0	0.34431	0	0.0716142	0	0.0123757	0	0.290256	0	0.14394	0	0.0807987	0	0.126639	0	0.0121288	0	0.0139228	0	0.00754231	1	0.500645	0	0.0070535	0	0.503867	1	0.827319	1	0.404459	0	0.403168	0	0.702591	0	0.154779	1	0.889592	0	0.392353	1	0.953266	1	0.824565
0	0.0183321	1	0.606832	0	0.024919	0	0.155474	0	0.00977105	0	0.140827	0	0.123024	0	0.00730795	0	0.00881337	0	0.287796	1	0.0787057	0	0.0272056	1	0.285764	1	0.759254	0	0.0125433	0	0.0710703	1	0.805731	0	0.162458	1	0.558637	0	0.0741142	0	0.538173	1	0.591485	0	0.848793	0	0.164106	1	0.768332
0	0.233104	0	0.0472982	1	0.777788	0	0.16985	0	0.0459215	1	0.379669	0	0.268079	1	0.417788	0	0.0846206	1	0.180103	1	0.650254	0	0.020763	0	0.0350853	0	0.010883	0	0.00456828	0	0.0696769	0	0.115798	1	0.897984	0	0.207873	1	0.755054	0	0.298321	1	0.573914	0	0.518766	0	0.252466	1	0.587851
0	0.0193941	1	0.0686286	1	0.236	0	0.066683	0	0.0120724	0	0.0225606	1	0.41537	0	0.00759963	0	0.123745	0	0.0154807	0	0.0120147	0	0.0470582	0	0.00236826	0	0.153037	0	0.612053	0	0.586185	1	0.81564	1	0.790384	0	0.689841	0	0.0802275	1	0.845167	0	0.785247	1	0.781763	1	0.948978	1	0.90283
1	0.679504	1	0.710049	0	0.0839882	1	0.138909	0	0.297829	0	0.0127817	0	0.0152679	0	0.0195373	0	0.0284244	1	0.0379308	0	0.229817	0	0.122424	0	0.735537	0	0.0257446	0	0.0560935	1	0.853091	0	0.825306	0	0.211682	0	0.638332	1	0.862046	0	0.24524	0	0.417678	0	0.656795	1	0.432169	1	0.721959
0	0.585654	0	0.175479	0	0.187434	0	0.349335	0	0.0475464	0	0.07853	0	0.03825	1	0.30622	0	0.12574	0	0.0305111	0	0.131281	0	0.0173113	0	0.00219199	0	0.00512554	1	0.0795146	1	0.894978	0	0.301577	0	0.0612042	0	0.0737463	1	0.862935	1	0.703178	0	0.222489	0	0.297786	1	0.378855	1	0.335764
0	0.0470449	1	0.0488866	0	0.067953	0	0.0840783	1	0.884534	0	0.0169571	0	0.104438	0	0.0517769	0	0.0557833	0	0.0333683	1	0.583283	0	0.404337	1	0.339377	0	0.164326	1	0.595704	0	0.0906835	1	0.833836	1	0.0714051	0	0.173152	1	0.700517	1	0.521921	0	0.195377	1	0.914547	1	0.901378	1	0.369149
0	0.0525525	1	0.841695	0	0.025082	0	0.0256078	0	0.00846319	0	0.100403	0	0.0136844	0	0.0968124	0	0.0347387	0	0.0520712	0	0.0171528	0	0.241309	0	0.00221888	0	0.0283254	0	0.566341	1	0.893132	0	0.0837503	1	0.473006	0	0.078725	0	0.121571	0	0.297232	0	0.199128	1	0.762075	1	0.743681	1	0.900512
1	0.393535	0	0.057555	0	0.0231471	1	0.649067	0	0.00310269	0	0.0787729	0	0.0160644	0	0.092094	0	0.0548342	0	0.0451106	0	0.138072	0	0.0181259	0	0.567895	1	0.267673	0	0.00611504	0	0.0641295	0	0.136751	0	0.0456134	1	0.56244	1	0.843193	0	0.228304	0	0.733407	0	0.739341	1	0.90802	0	0.799532
0	0.207085	0	0.137647	1	0.6658	0	0.0247008	1	0.0913687	0	0.0619483	0	0.0170762	0	0.0234159	0	0.0140659	1	0.767866	0	0.460816	0	0.182596	0	0.231429	1	0.38998	0	0.0154795	1	0.878525	1	0.574864	0	0.048229	0	0.0830781	0	0.0765833	1	0.729656	0	0.47477	0	0.329927	1	0.67723	0	0.620613
0	0.0825327	0	0.0165763	0	0.0693382	1	0.784536	1	0.53579	1	0.0562635	0	0.0171288	0	0.088815	0	0.0178092	1	0.77345	0	0.0829299	0	0.0151127	0	0.0422334	0	0.00724411	0	0.00393255	0	0.0476843	0	0.0910665	0	0.486542	1	0.729647	0	0.0735124	0	0.832755	1	0.86764	0	0.496028	1	0.826674	0	0.663636
0	0.023786	0	0.0463516	1	0.822073	0	0.0768187	0	0.0814507	0	0.26438	0	0.0489654	0	0.00924771	0	0.299946	0	0.565211	0	0.127016	0	0.0241577	1	0.771652	1	0.639106	0	0.075709	0	0.0773794	0	0.0999078	1	0.640836	0	0.0927527	0	0.0761303	0	0.589456	1	0.900564	0	0.582872	1	0.863387	1	0.118945
0	0.0900812	0	0.661426	0	0.308013	0	0.0844647	0	0.0560573	0	0.0144611	1	0.0303102	0	0.0394705	0	0.0270466	0	0.100382	0	0.0102855	0	0.102532	0	0.00821484	0	0.0239146	0	0.00378007	1	0.8137	0	0.444389	0	0.309286	1	0.866658	1	0.79455	1	0.803429	0	0.158807	1	0.907501	0	0.216283	0	0.89274
1	0.174369	0	0.0331456	1	0.913062	0	0.111692	1	0.111161	0	0.241555	0	0.189556	0	0.155662	0	0.480266	0	0.641715	1	0.739447	0	0.79705	0	0.00229324	0	0.00278635	0	0.185342	1	0.905016	0	0.575177	0	0.565488	0	0.330249	1	0.852099	1	0.901812	0	0.215133	0	0.474028	0	0.470037	1	0.825781
0	0.0274369	0	0.100392	1	0.711412	0	0.107827	1	0.60383	0	0.0176439	0	0.0733048	1	0.820572	0	0.311698	0	0.0743877	0	0.685397	0	0.644516	0	0.0154384	1	0.779517	1	0.822945	0	0.0699141	0	0.105488	1	0.86164	0	0.073226	0	0.0768334	1	0.161188	1	0.681002	1	0.840349	1	0.121366	1	0.845308
0	0.081625	0	0.0170203	1	0.498766	0	0.276724	0	0.0692366	0	0.0349242	0	0.0506741	0	0.0451452	1	0.789284	0	0.0242515	0	0.649897	1	0.156586	0	0.0514514	0	0.00493343	0	0.147498	0	0.491458	0	0.174951	1	0.584874	1	0.836007	1	0.864664	1	0.451634	0	0.839378	1	0.643118	0	0.158157	0	0.70718
0	0.133431	1	0.499817	0	0.438332	0	0.455492	0	0.0160209	0	0.015867	0	0.0275169	0	0.0977429	0	0.0223888	0	0.584654	0	0.0292914	0	0.467994	0	0.227699	1	0.700758	0	0.0189025	0	0.0514763	1	0.835196	0	0.10447	0	0.0826312	0	0.0740849	1	0.928233	1	0.869263	1	0.885376	0	0.206738	1	0.318795
0	0.0478229	0	0.125739	1	0.394539	0	0.665223	0	0.701391	0	0.0504274	0	0.0313212	0	0.115646	0	0.0164744	0	0.756946	0	0.037089	0	0.524105	1	0.614647	1	0.696968	0	0.00384365	0	0.276161	1	0.732709	0	0.0624078	0	0.0776148	0	0.524282	1	0.785743	1	0.392394	0	0.733447	1	0.84301	1	0.665807
0	0.0139411	0	0.0344581	0	0.0535781	1	0.221248	0	0.0147668	0	0.140829	0	0.0189102	0	0.14286	0	0.0174408	1	0.733348	0	0.022334	0	0.0160658	0	0.0675361	0	0.0105885	0	0.0662284	0	0.24634	1	0.738437	0	0.0617577	1	0.866564	0	0.0883678	1	0.713285	0	0.183892	1	0.766172	0	0.311831	1	0.850642
0	0.0342887	0	0.0292418	0	0.317593	0	0.182414	0	0.0123679	0	0.0137397	0	0.0219266	0	0.154806	0	0.0553851	1	0.775199	1	0.454922	0	0.0138247	0	0.0405519	0	0.0811545	0	0.302668	0	0.210661	1	0.674746	1	0.890621	0	0.227733	1	0.857927	1	0.351302	1	0.903968	1	0.466289	1	0.824448	0	0.209111
0	0.0511911	1	0.549967	0	0.261926	0	0.188072	0	0.0268254	0	0.0479633	1	0.205713	1	0.733784	0	0.0656426	0	0.282033	0	0.656562	1	0.16974	1	0.384715	0	0.00544521	0	0.0870701	0	0.0721636	0	0.0895143	0	0.0502302	0	0.132088	1	0.571924	0	0.2583	1	0.461907	0	0.424993	0	0.223764	1	0.774118
0	0.377338	1	0.649429	0	0.616283	1	0.85659	0	0.0112708	0	0.0173336	0	0.00826594	0	0.0785758	0	0.033617	0	0.0229624	1	0.602873	0	0.0318129	0	0.0848937	0	0.0878807	0	0.104632	1	0.874961	0	0.174846	0	0.046192	0	0.0894018	1	0.865014	1	0.783463	1	0.777081	1	0.669764	1	0.580778	1	0.32297
0	0.0320359	0	0.566096	0	0.04903	1	0.0668492	0	0.0118812	0	0.102028	0	0.0465743	0	0.00902361	0	0.0282594	0	0.211576	0	0.134832	0	0.0952193	0	0.136687	1	0.733026	0	0.0343271	0	0.0569985	1	0.695545	0	0.0467341	1	0.845929	1	0.859551	1	0.150427	1	0.858967	0	0.765882	0	0.25517	1	0.574699
0	0.0325105	0	0.0220314	0	0.0233107	1	0.789693	1	0.474149	0	0.0237769	1	0.694776	0	0.496322	0	0.159904	0	0.0309632	0	0.378273	0	0.0449977	0	0.324231	0	0.0829482	0	0.307796	1	0.875607	0	0.0982924	0	0.086407	1	0.80456	1	0.826847	0	0.51015	0	0.186754	1	0.939876	1	0.861042	0	0.88578
0	0.0165968	1	0.529626	1	0.856786	1	0.0295586	0	0.34765	0	0.0368075	0	0.01272	1	0.82203	0	0.0165712	1	0.762459	0	0.0147104	0	0.480927	0	0.103765	0	0.0153381	0	0.130717	1	0.823259	1	0.687951	1	0.902059	1	0.848529	0	0.0762792	0	0.308775	0	0.177318	1	0.722393	1	0.766096	1	0.874448
0	0.0217687	0	0.0299425	1	0.8203	0	0.0489199	0	0.066268	0	0.135331	0	0.0387022	0	0.0759092	0	0.0461751	0	0.244406	0	0.0169807	1	0.492336	0	0.00294118	0	0.00428244	0	0.0068432	1	0.907193	0	0.103298	1	0.859776	0	0.189356	0	0.221595	0	0.482846	1	0.811521	1	0.640718	1	0.267468	1	0.712631
0	0.151949	1	0.197592	1	0.476243	0	0.0742068	1	0.0949201	0	0.773281	0	0.0160517	0	0.0302006	0	0.0521741	0	0.0704875	0	0.0111972	1	0.0717644	0	0.0193724	0	0.0457503	0	0.00619236	1	0.153181	1	0.676759	1	0.830184	1	0.790389	0	0.0812892	1	0.423212	1	0.342167	0	0.320164	1	0.338879	0	0.176255
0	0.0395109	1	0.721721	0	0.00436295	0	0.0236826	0	0.080828	0	0.541629	0	0.0926727	0	0.0211396	0	0.0156947	0	0.293817	0	0.0173456	0	0.0453717	0	0.0169171	0	0.119371	0	0.100568	1	0.89812	0	0.458713	0	0.0477158	1	0.863337	0	0.26093	0	0.368254	1	0.908662	0	0.386603	1	0.943424	1	0.424818
0	0.364328	0	0.115306	0	0.156786	0	0.71542	0	0.0123348	0	0.0138341	0	0.00990307	0	0.0300551	1	0.783957	0	0.0257508	0	0.0103712	1	0.515794	0	0.00503525	0	0.00405056	0	0.00444313	1	0.590439	0	0.662197	0	0.129768	0	0.762082	1	0.729849	1	0.665239	1	0.343454	0	0.175513	1	0.28241	0	0.403816
0	0.0630398	0	0.0278213	0	0.080552	1	0.844778	0	0.415536	1	0.807552	1	0.824925	0	0.0332493	0	0.00975972	0	0.0830926	0	0.0219179	0	0.125264	0	0.776098	0	0.0140643	0	0.0743525	0	0.121708	0	0.362187	1	0.876639	0	0.0746985	0	0.339047	1	0.807868	1	0.862635	1	0.941239	1	0.714913	1	0.665571
0	0.0852827	0	0.066155	0	0.06332	1	0.0882797	0	0.0527866	0	0.0150255	0	0.0129439	0	0.0598245	1	0.549969	0	0.0394635	0	0.213768	0	0.675633	0	0.00309301	1	0.0126076	0	0.0603803	0	0.150297	0	0.108141	1	0.584191	0	0.08282	1	0.843199	0	0.13707	0	0.643027	0	0.323263	1	0.729921	1	0.407492
0	0.0372253	0	0.113582	0	0.0339333	1	0.576085	0	0.213214	1	0.443027	0	0.155989	1	0.00857734	1	0.075263	0	0.232925	1	0.173662	1	0.795244	0	0.00220271	0	0.0159362	0	0.0181608	0	0.0636044	1	0.797307	1	0.898183	0	0.072363	0	0.270741	1	0.917997	1	0.767753	1	0.814035	1	0.213282	0	0.166308
0	0.414553	1	0.736532	0	0.0274146	0	0.0874071	0	0.00902049	0	0.083489	1	0.573959	0	0.0517649	0	0.221967	0	0.154821	0	0.00999649	0	0.140024	0	0.039778	1	0.46768	1	0.763507	0	0.269822	0	0.0794683	0	0.158767	0	0.0976167	1	0.514736	1	0.642003	1	0.270469	1	0.895617	1	0.941553	1	0.769367
0	0.266109	0	0.100103	0	0.38935	0	0.0265893	0	0.00367719	0	0.0213749	0	0.0433748	0	0.0557012	0	0.0562206	0	0.213713	0	0.0245305	1	0.619559	0	0.0822758	0	0.0407429	0	0.0160697	1	0.745964	0	0.0897243	0	0.0556986	0	0.214502	1	0.860351	0	0.600532	1	0.893146	1	0.775712	1	0.63871	1	0.909138
0	0.11244	0	0.533816	0	0.0327223	0	0.0542628	1	0.466222	0	0.0283531	0	0.244081	0	0.0222989	0	0.0331455	0	0.166385	0	0.0310673	0	0.0165907	0	0.0447975	0	0.0758463	0	0.556111	1	0.850558	0	0.0869454	1	0.736565	0	0.0844836	0	0.0761144	1	0.890205	0	0.38348	1	0.204656	1	0.888239	1	0.854233
0	0.0291463	1	0.603317	1	0.21341	1	0.0625235	0	0.090791	0	0.103661	0	0.12566	0	0.00837831	1	0.457353	0	0.0545619	0	0.035823	0	0.0140227	0	0.426668	0	0.0762947	0	0.0511463	0	0.0781278	0	0.093217	1	0.89135	0	0.103973	0	0.07459	1	0.208845	0	0.630953	0	0.190614	1	0.518305	1	0.624876
0	0.0137444	0	0.309319	0	0.379048	1	0.862238	0	0.0148063	1	0.669146	0	0.0286589	0	0.0311491	1	0.0413482	0	0.252774	0	0.0127962	0	0.0498816	0	0.0342907	0	0.0192501	0	0.0941128	1	0.896859	1	0.827519	0	0.0461803	0	0.0736923	1	0.764791	1	0.253264	0	0.571218	1	0.899593	1	0.686786	1	0.930968
0	0.0385884	0	0.0226517	0	0.377488	0	0.0393351	0	0.00407802	0	0.119315	0	0.0647709	0	0.245353	1	0.791133	0	0.018387	0	0.495221	0	0.0886888	0	0.149863	0	0.0695204	1	0.76403	0	0.125797	0	0.110338	0	0.16242	0	0.151762	0	0.221412	1	0.792381	0	0.600174	0	0.288058	1	0.308698	1	0.766307
0	0.153819	0	0.00963349	1	0.627162	0	0.102535	0	0.00882193	0	0.0136402	1	0.121236	0	0.0616841	0	0.0146762	0	0.52878	0	0.0104715	0	0.0311251	0	0.00942787	0	0.0052183	1	0.828447	0	0.384236	0	0.66036	1	0.764749	0	0.0838733	0	0.0768024	1	0.697663	1	0.885015	1	0.710712	1	0.661093	0	0.16312
0	0.0168832	1	0.779057	0	0.0571829	0	0.0906934	0	0.0134825	0	0.0615363	0	0.0339445	0	0.0254652	1	0.0454778	1	0.475264	0	0.0782004	0	0.0970595	0	0.00315214	0	0.0630879	1	0.0256925	1	0.871806	1	0.712226	1	0.849111	1	0.393969	0	0.0909426	1	0.283262	1	0.770369	1	0.693959	1	0.762712	1	0.935423
0	0.188221	0	0.022342	1	0.50471	0	0.40353	0	0.334643	0	0.215604	0	0.0345861	0	0.770471	0	0.0599568	0	0.0383142	0	0.0619635	1	0.736529	1	0.548382	1	0.259927	0	0.0845655	1	0.906034	1	0.64895	1	0.547114	1	0.85442	0	0.119704	0	0.222269	0	0.867343	1	0.824637	0	0.220652	0	0.865653
0	0.0395552	1	0.61073	1	0.294666	0	0.0248509	0	0.0378608	0	0.0148238	0	0.00785946	0	0.0083343	0	0.0248738	0	0.0709932	0	0.0279	0	0.269621	0	0.00257832	0	0.0061536	0	0.740107	0	0.0531703	0	0.368121	0	0.0523381	0	0.0738408	1	0.782083	0	0.226454	1	0.789668	1	0.675544	1	0.796621	1	0.915957
1	0.179361	1	0.395015	0	0.126699	0	0.152676	0	0.0839458	0	0.0565323	0	0.0172088	0	0.327722	0	0.129383	0	0.0526575	0	0.473669	0	0.0517895	1	0.738043	1	0.423935	0	0.0630514	1	0.358599	0	0.0968614	0	0.277607	0	0.0938793	1	0.766079	0	0.393799	1	0.843764	0	0.290663	1	0.940619	0	0.801367
1	0.207896	0	0.486121	0	0.686575	0	0.0781594	0	0.00466845	0	0.0115717	0	0.660891	0	0.218727	0	0.0461194	0	0.0305122	1	0.602947	0	0.0346586	0	0.0104542	0	0.0874334	0	0.150703	0	0.0802269	0	0.215656	0	0.31771	1	0.847181	1	0.802086	0	0.830349	1	0.286617	0	0.266113	1	0.901325	1	0.885778
1	0.0921657	0	0.0122305	0	0.135055	1	0.146391	1	0.292863	1	0.793492	0	0.196928	0	0.136073	0	0.140317	0	0.141702	1	0.593207	0	0.0668564	0	0.0160351	0	0.0385832	0	0.266707	1	0.864437	1	0.199606	0	0.149465	1	0.800726	1	0.829069	1	0.55845	0	0.725875	1	0.690422	0	0.3066	1	0.738292
0	0.154415	0	0.0260812	0	0.26653	1	0.799139	1	0.918618	0	0.0190313	0	0.0241277	0	0.030585	0	0.0305482	0	0.106217	0	0.215258	0	0.0772709	0	0.0187068	0	0.719271	1	0.641054	0	0.36776	0	0.0976117	0	0.0864072	0	0.118359	1	0.271124	0	0.184607	1	0.840237	1	0.418179	0	0.194956	1	0.668529
0	0.407923	0	0.00930279	0	0.15868	0	0.815166	0	0.480167	0	0.100935	0	0.0411536	0	0.0147728	0	0.0156672	0	0.0771946	0	0.0151762	0	0.027874	0	0.00583767	0	0.0347236	0	0.684597	1	0.895198	1	0.810515	0	0.549188	0	0.100353	1	0.812832	1	0.683705	0	0.772824	0	0.245063	1	0.511357	1	0.902898
0	0.0769001	0	0.0162504	0	0.519825	1	0.824584	0	0.0551053	0	0.0180118	0	0.173043	0	0.0113235	0	0.0422947	0	0.0308893	0	0.163593	0	0.0535991	1	0.0264688	0	0.0267866	0	0.111717	1	0.886236	1	0.77344	0	0.0695116	1	0.794674	1	0.767637	1	0.193174	1	0.643735	1	0.872802	1	0.939041	0	0.186531
0	0.052591	0	0.030312	1	0.900734	0	0.101817	1	0.90304	0	0.167686	0	0.00809403	0	0.703038	1	0.17227	0	0.0132839	0	0.0256235	0	0.0324283	0	0.00429807	0	0.00252191	0	0.116956	0	0.045379	0	0.722696	1	0.849659	0	0.154669	0	0.183371	1	0.917444	1	0.147599	1	0.815507	1	0.946021	1	0.88426
1	0.889362	0	0.198585	0	0.164353	0	0.0364652	0	0.357246	0	0.0119932	0	0.012235	0	0.0114025	0	0.0813353	0	0.0387792	0	0.013975	0	0.211317	0	0.00390767	0	0.00444973	0	0.129177	0	0.0471219	0	0.104532	1	0.869198	1	0.844109	0	0.657518	0	0.194716	0	0.434719	1	0.820162	0	0.497284	0	0.178036
0	0.0434896	0	0.0171634	0	0.00787411	0	0.150636	0	0.0624444	0	0.0607043	0	0.026074	1	0.398481	0	0.0690965	0	0.0570348	0	0.0103851	0	0.557054	0	0.0159414	0	0.0756694	0	0.0037875	1	0.67649	1	0.719583	0	0.624273	0	0.0836216	1	0.453994	0	0.536715	0	0.645627	1	0.898532	0	0.875773	1	0.900033
0	0.140171	0	0.237492	0	0.0319115	1	0.590014	0	0.34088	0	0.0221727	0	0.00767687	0	0.153954	0	0.0632436	0	0.0610369	0	0.112835	1	0.556603	0	0.1094	0	0.21489	0	0.100382	0	0.115985	0	0.093736	0	0.0733746	1	0.689698	1	0.799533	1	0.622685	1	0.706654	0	0.13719	0	0.209888	1	0.270223
1	0.247249	0	0.111937	0	0.0718085	1	0.807322	0	0.123146	0	0.0424589	1	0.840917	0	0.316429	1	0.688897	0	0.0707218	0	0.0404204	1	0.696044	1	0.707723	0	0.0335041	0	0.217698	0	0.0699242	1	0.576781	0	0.129297	0	0.0767421	1	0.589908	1	0.80344	1	0.878934	0	0.579038	1	0.86062	0	0.875389
0	0.0297226	0	0.403867	0	0.153358	0	0.0669443	0	0.0565017	1	0.0939304	1	0.341068	0	0.0680785	0	0.0419513	0	0.00977221	0	0.187239	0	0.6417	1	0.130788	0	0.528581	0	0.557684	0	0.117243	1	0.80598	0	0.167811	0	0.352138	0	0.0972507	1	0.842311	1	0.536885	1	0.915406	0	0.796522	1	0.893125
1	0.031756	0	0.0283065	0	0.052223	0	0.201604	0	0.0117482	1	0.721378	0	0.034281	1	0.0137326	0	0.212037	0	0.0138552	0	0.0183582	0	0.510809	0	0.00986015	1	0.384267	0	0.57112	1	0.710307	0	0.148192	0	0.0802959	0	0.802392	1	0.786627	1	0.918555	1	0.789316	1	0.849682	0	0.238959	0	0.775488
0	0.0486229	1	0.845637	0	0.0462371	0	0.0309947	0	0.0534461	1	0.68089	0	0.0263431	0	0.141046	0	0.149417	0	0.0261532	0	0.274701	0	0.0895325	0	0.00324244	0	0.0369228	0	0.0402381	1	0.881755	0	0.171822	1	0.593618	0	0.090156	0	0.0737535	0	0.590696	1	0.915517	1	0.895474	1	0.241852	1	0.828126
0	0.0784759	0	0.0220571	1	0.160102	1	0.0764471	0	0.027982	0	0.0166253	0	0.0218722	0	0.118477	0	0.304948	1	0.738187	0	0.0110151	0	0.117174	0	0.0582493	1	0.606274	0	0.0680604	0	0.217195	0	0.120357	0	0.0553291	0	0.242177	0	0.0792004	1	0.164785	1	0.63231	1	0.257182	0	0.190592	0	0.548389
0	0.0214313	0	0.576057	1	0.639028	0	0.0256129	0	0.0330414	1	0.80443	0	0.0786289	0	0.050835	0	0.139914	0	0.202639	0	0.13285	0	0.0166344	0	0.203428	0	0.0504516	1	0.798558	0	0.0503715	1	0.780586	0	0.535951	0	0.272128	0	0.293784	0	0.814755	1	0.926678	1	0.416165	1	0.201685	0	0.158271
0	0.0315595	0	0.0325913	0	0.433144	0	0.151448	0	0.0315362	0	0.278262	0	0.177824	0	0.0570376	0	0.0911138	0	0.122225	0	0.0683209	1	0.688062	0	0.00236021	0	0.00328313	0	0.005351	1	0.887079	1	0.791302	1	0.829999	1	0.790215	0	0.133326	0	0.224747	1	0.176702	0	0.253199	1	0.874365	1	0.831517
0	0.0229473	0	0.065425	0	0.0310889	0	0.513261	1	0.148561	0	0.104787	1	0.23467	0	0.0254089	0	0.0263976	1	0.109647	0	0.397895	0	0.0563429	0	0.0945183	0	0.0751112	0	0.820654	1	0.44544	0	0.415725	0	0.0908181	1	0.841058	0	0.0740608	0	0.277497	1	0.801791	1	0.680907	1	0.902862	1	0.931129
1	0.34014	0	0.0405249	0	0.0407611	0	0.0471594	1	0.188408	0	0.614871	0	0.150894	1	0.291939	0	0.075521	1	0.323186	0	0.0557023	0	0.0167073	0	0.200089	0	0.789641	0	0.22286	1	0.322009	1	0.843182	0	0.0486167	1	0.804507	0	0.0942211	1	0.350823	1	0.783666	1	0.562912	0	0.541617	0	0.584847
0	0.174319	0	0.135845	0	0.0629267	0	0.0265299	1	0.154687	0	0.155861	0	0.0174655	1	0.823051	0	0.380783	1	0.312496	0	0.0342858	1	0.713021	0	0.00226593	0	0.0198964	0	0.00356933	1	0.156885	0	0.0898854	1	0.875353	0	0.214114	0	0.0887555	0	0.55068	1	0.480497	1	0.656348	1	0.814115	1	0.684815
0	0.0363653	1	0.333413	0	0.181679	0	0.0545621	0	0.0689694	0	0.0469361	1	0.0618289	0	0.818874	0	0.102517	0	0.0249454	1	0.145743	0	0.0368383	0	0.0105027	0	0.435307	0	0.00393937	0	0.113324	1	0.487512	1	0.572249	0	0.0722487	1	0.802048	1	0.839692	1	0.521876	0	0.588584	0	0.281316	0	0.111668
0	0.67894	0	0.0493742	0	0.0126286	0	0.157566	0	0.147992	1	0.500512	0	0.229666	0	0.00726151	0	0.0616413	0	0.0128949	0	0.495099	0	0.0391114	0	0.00222259	0	0.0553957	0	0.614468	1	0.893971	0	0.109803	0	0.0681633	1	0.864689	0	0.520058	0	0.16741	0	0.233648	0	0.492054	0	0.193767	0	0.82763
0	0.436715	0	0.0756548	0	0.0294153	0	0.134288	0	0.625626	1	0.251298	0	0.0233321	0	0.033388	0	0.0217568	0	0.0470624	0	0.0106937	0	0.0681384	0	0.0450558	0	0.00967064	0	0.0310931	1	0.893505	0	0.364821	1	0.818789	1	0.561077	0	0.610633	1	0.812716	0	0.731893	0	0.192309	0	0.30434	1	0.629716
0	0.0233478	0	0.136488	0	0.672053	0	0.0241624	0	0.0508515	0	0.0209534	0	0.00760363	0	0.214205	0	0.0293586	0	0.0291823	0	0.0205423	0	0.519158	1	0.358928	0	0.729406	0	0.00407486	1	0.829673	1	0.782882	0	0.275617	0	0.0951354	0	0.122585	0	0.256924	1	0.904368	1	0.919179	0	0.526382	1	0.665687
0	0.278218	0	0.265602	0	0.0455639	1	0.833179	0	0.2281	0	0.0135027	0	0.00913468	0	0.0320253	0	0.030411	0	0.3096	1	0.505565	0	0.0935624	0	0.0149308	0	0.0213464	0	0.0170442	0	0.114461	1	0.609766	0	0.0514065	1	0.611843	0	0.0744416	0	0.168485	0	0.874516	0	0.285949	1	0.895212	0	0.180271
0	0.0472101	0	0.0128883	0	0.0115752	0	0.135047	0	0.129907	1	0.804293	0	0.241914	0	0.343968	0	0.0729007	0	0.0602238	0	0.0175634	1	0.755218	0	0.0469681	0	0.00245903	0	0.0159659	1	0.908842	0	0.476507	1	0.872989	1	0.867407	0	0.101413	0	0.391463	1	0.584363	0	0.501454	1	0.784603	0	0.522113
0	0.0242799	0	0.0724032	0	0.307719	0	0.0345524	0	0.142495	0	0.214606	0	0.0117224	1	0.638261	1	0.0120769	0	0.0505212	0	0.355734	1	0.619266	0	0.844857	0	0.0295794	0	0.0817232	0	0.109886	1	0.839416	0	0.362849	0	0.440054	1	0.686566	0	0.771983	0	0.367383	0	0.796372	1	0.657593	1	0.627526
0	0.0191599	0	0.149446	0	0.125177	0	0.0469978	1	0.075828	0	0.0220337	0	0.0687742	0	0.0153411	0	0.0114816	0	0.0291818	0	0.397862	0	0.0818926	0	0.0703963	1	0.45051	1	0.574647	1	0.901096	0	0.565305	0	0.663013	1	0.785131	1	0.749768	0	0.915927	0	0.286667	1	0.63157	0	0.715904	1	0.791961
1	0.467952	0	0.0312719	0	0.0548932	1	0.677431	0	0.0852293	0	0.196709	0	0.0274673	0	0.0181623	0	0.20024	0	0.0289687	0	0.0105716	0	0.693404	0	0.125702	0	0.00309084	0	0.00325514	1	0.729383	0	0.104136	1	0.846039	0	0.0776684	0	0.2626	0	0.1541	0	0.333116	1	0.917668	1	0.792074	0	0.301041
0	0.221769	0	0.180171	0	0.0573205	0	0.13578	0	0.0356387	0	0.0148497	0	0.0168592	0	0.0181408	0	0.152305	0	0.0411816	0	0.0139524	0	0.0250898	0	0.00482019	0	0.0877214	0	0.00341401	1	0.645026	0	0.0827015	0	0.0544813	0	0.0762537	0	0.0747393	1	0.860032	1	0.915994	0	0.399377	0	0.407922	0	0.207858
1	0.225729	0	0.160371	0	0.00889854	0	0.0963412	1	0.542559	0	0.123223	1	0.644055	0	0.0919966	0	0.0120826	0	0.0554375	0	0.0626235	0	0.0481237	0	0.318035	0	0.0037942	0	0.00466071	0	0.0623102	0	0.087988	1	0.719495	0	0.473708	0	0.340735	0	0.185848	0	0.864834	0	0.849777	1	0.81614	0	0.6985
1	0.680726	0	0.010859	0	0.0180843	1	0.0254456	1	0.512608	0	0.0550059	0	0.0197711	0	0.298148	0	0.0405099	0	0.0983346	0	0.0314734	0	0.116901	0	0.00385572	0	0.0247176	0	0.0338356	0	0.102389	0	0.104928	0	0.0638651	1	0.685189	0	0.659968	1	0.823127	1	0.405899	0	0.596859	1	0.509445	1	0.899752
0	0.0431231	0	0.814583	1	0.804849	1	0.654886	0	0.260318	0	0.103393	0	0.00572427	0	0.187071	0	0.0212473	0	0.0490718	0	0.0109318	1	0.78535	0	0.100235	0	0.020839	0	0.0256843	0	0.0693229	1	0.812695	1	0.866634	0	0.201743	0	0.859558	0	0.304207	1	0.914985	1	0.880731	1	0.79328	1	0.653245
0	0.356015	0	0.0439111	0	0.0341398	0	0.262025	0	0.0312609	0	0.126916	0	0.0473515	0	0.283515	0	0.132677	0	0.0540722	0	0.0184997	0	0.0874784	0	0.126636	1	0.394728	0	0.0473649	1	0.894715	0	0.338974	0	0.0574183	0	0.071948	1	0.859234	1	0.457531	1	0.895132	1	0.902043	1	0.788456	0	0.50881
1	0.503364	1	0.767871	0	0.0518734	0	0.149855	1	0.8912	0	0.0773526	0	0.0488064	0	0.11962	0	0.163759	0	0.0346526	1	0.484321	1	0.0488902	0	0.0251747	0	0.391172	0	0.104862	0	0.0469679	0	0.0982145	1	0.905447	0	0.0780015	1	0.748035	1	0.61974	0	0.844916	0	0.540456	0	0.492677	0	0.302496
1	0.631553	0	0.0408937	0	0.408432	0	0.173622	0	0.0537332	0	0.0780059	0	0.0652839	0	0.0319653	0	0.0145315	0	0.261202	0	0.0140879	0	0.118879	0	0.0524966	1	0.407281	0	0.0170009	0	0.0453555	1	0.830021	1	0.8823	1	0.853819	1	0.851404	1	0.898592	1	0.91775	0	0.137973	0	0.236757	1	0.935461
0	0.0739242	0	0.0196112	0	0.00673341	0	0.226857	1	0.89997	0	0.0274042	0	0.0352701	1	0.817421	0	0.0821481	1	0.62801	0	0.259705	0	0.231873	1	0.279439	0	0.00998348	0	0.00430335	1	0.89911	0	0.133147	0	0.0516677	0	0.089446	0	0.077288	1	0.591291	1	0.707552	1	0.398181	0	0.521029	0	0.365494
0	0.104231	0	0.0100073	0	0.0772519	0	0.109398	1	0.181216	1	0.017134	0	0.0445729	0	0.0196835	0	0.0798973	0	0.0304808	1	0.339383	0	0.0275182	0	0.00832212	1	0.0238484	1	0.0501731	0	0.0906508	0	0.160712	0	0.0779622	1	0.859003	0	0.0744977	1	0.77774	0	0.159553	1	0.882924	1	0.744965	1	0.757908
0	0.0919878	0	0.0746271	1	0.198601	0	0.686298	0	0.675948	0	0.023076	0	0.216214	0	0.0223021	1	0.660589	0	0.016429	0	0.0923212	0	0.0186304	0	0.00249172	0	0.0644196	0	0.073172	1	0.908567	0	0.140392	0	0.641251	1	0.773224	1	0.779972	0	0.482717	0	0.364434	1	0.636029	0	0.500047	0	0.817703
0	0.0268116	0	0.097069	0	0.0450514	1	0.857439	0	0.013421	0	0.0270054	0	0.0221979	0	0.352334	0	0.0171019	0	0.207301	1	0.159215	0	0.475653	0	0.142177	0	0.00300888	0	0.241155	0	0.146751	0	0.100489	1	0.745625	0	0.481385	1	0.646334	1	0.675335	0	0.447239	0	0.287268	1	0.866922	0	0.281005
0	0.0916134	1	0.726113	1	0.461298	0	0.118026	0	0.0123011	0	0.0279336	0	0.256928	0	0.0225545	0	0.0315081	0	0.0247193	0	0.0108234	0	0.0138804	0	0.148808	0	0.0143685	0	0.00482598	0	0.293388	1	0.752052	1	0.892519	0	0.0724979	0	0.0740257	1	0.556051	0	0.386348	1	0.796241	1	0.438975	0	0.729498
0	0.439425	0	0.0454849	1	0.876503	0	0.534613	0	0.165741	0	0.0450182	0	0.0125516	1	0.0239285	0	0.0237848	0	0.0913258	0	0.0945342	0	0.529367	1	0.561809	0	0.0420253	0	0.116772	0	0.0646852	0	0.274763	1	0.629024	0	0.227779	0	0.630396	0	0.421562	1	0.842456	1	0.481601	1	0.759897	0	0.260407
0	0.0273373	0	0.00970931	0	0.209539	1	0.371164	0	0.286625	1	0.139684	0	0.130196	1	0.820118	0	0.0271548	0	0.0294705	0	0.0168531	0	0.034002	0	0.278045	0	0.0540762	0	0.00368256	0	0.0727358	0	0.623383	0	0.146809	0	0.330038	1	0.508033	0	0.183737	0	0.423858	1	0.841375	1	0.913635	0	0.516499
0	0.127589	0	0.0105461	0	0.0107783	0	0.157659	0	0.289351	0	0.037564	0	0.0909184	0	0.0907658	0	0.771283	0	0.0638793	0	0.0107011	0	0.0164288	1	0.876622	0	0.00257494	0	0.00521168	0	0.427097	0	0.0875717	1	0.777666	1	0.478739	0	0.0800119	1	0.86896	0	0.828305	1	0.858062	0	0.162256	1	0.934769
0	0.0440633	0	0.118744	1	0.456151	0	0.263133	0	0.319147	0	0.0262441	0	0.0288141	1	0.812532	0	0.106844	0	0.131884	1	0.0302568	0	0.0404788	0	0.0646576	0	0.00524453	0	0.0082038	0	0.049709	0	0.0987062	0	0.045429	0	0.0812186	0	0.0735606	1	0.426437	1	0.931524	0	0.331036	1	0.830641	1	0.851318
0	0.0125706	0	0.0143	1	0.666014	0	0.0869772	0	0.0201671	0	0.130228	0	0.0126531	1	0.0992513	1	0.566919	0	0.107172	0	0.028792	0	0.782686	0	0.134024	0	0.00281135	0	0.267449	1	0.906379	1	0.526163	1	0.823464	0	0.0703938	0	0.0761061	0	0.77744	0	0.917106	1	0.879543	1	0.259602	1	0.935915
0	0.650109	0	0.062258	0	0.0923619	0	0.453497	0	0.141754	0	0.15984	1	0.171715	0	0.021309	0	0.0888617	0	0.192843	0	0.0143423	0	0.0467927	0	0.00475599	0	0.00333374	0	0.223235	0	0.0499262	0	0.137108	1	0.786668	1	0.488839	1	0.84389	0	0.751027	1	0.805497	0	0.652681	1	0.891537	0	0.883348
0	0.0624376	0	0.101443	0	0.0211966	0	0.040297	0	0.00428274	0	0.0208483	0	0.0372049	0	0.28419	0	0.289432	0	0.0338672	1	0.186997	0	0.223909	0	0.0290934	0	0.0149388	1	0.272132	1	0.765623	0	0.187121	0	0.472565	1	0.766711	0	0.0749419	1	0.864226	1	0.769372	1	0.680457	1	0.507224	0	0.392967
1	0.157436	0	0.0558995	0	0.0584274	1	0.852809	0	0.0235656	0	0.0470279	0	0.0897053	0	0.118217	1	0.752367	0	0.0194665	1	0.635463	0	0.0334547	0	0.640175	0	0.555146	1	0.00658863	0	0.213635	0	0.836342	0	0.0482518	1	0.799466	1	0.806056	1	0.712625	1	0.651179	0	0.53751	0	0.849131	0	0.761586
0	0.0344549	0	0.0346599	0	0.0402473	0	0.549544	1	0.875128	0	0.803617	0	0.00849579	1	0.774361	0	0.367044	0	0.738624	0	0.393683	0	0.156414	0	0.330038	0	0.632374	0	0.124628	0	0.0517573	0	0.106814	0	0.310873	0	0.660414	1	0.602552	0	0.153828	1	0.507872	0	0.474695	1	0.825175	1	0.435911
0	0.0686991	0	0.0570079	1	0.191214	1	0.693493	1	0.793605	0	0.0677729	0	0.034595	1	0.808483	0	0.193822	0	0.0119026	0	0.0211787	0	0.0343208	0	0.03842	0	0.0139874	0	0.00307501	0	0.166557	1	0.754145	0	0.0545867	0	0.0837535	1	0.27054	0	0.281394	1	0.678444	1	0.920162	1	0.444411	0	0.431488
1	0.87603	0	0.163548	0	0.00424716	0	0.179102	0	0.179648	1	0.809038	0	0.0107545	0	0.813759	0	0.0279247	1	0.740184	0	0.0370061	0	0.091003	0	0.0129412	0	0.0164088	0	0.0130716	0	0.0546998	1	0.840575	0	0.0484697	0	0.101514	0	0.0924596	1	0.837314	1	0.24538	1	0.900519	1	0.912773	1	0.343325
0	0.0139656	0	0.00933656	0	0.013968	0	0.0399889	1	0.404084	0	0.0345814	0	0.0306468	1	0.765618	0	0.068774	0	0.0140493	0	0.347614	0	0.0853744	0	0.00213266	0	0.352913	0	0.0334583	0	0.087222	1	0.791	0	0.0467049	0	0.147613	1	0.668066	1	0.93704	1	0.743601	0	0.187024	1	0.883492	1	0.836484
0	0.0176383	0	0.00966058	0	0.037276	0	0.0316872	1	0.683785	0	0.298357	0	0.10161	0	0.135927	0	0.0444806	0	0.0169031	0	0.0103694	1	0.729155	0	0.155383	0	0.0176351	1	0.0514179	1	0.444618	1	0.743856	1	0.806237	1	0.816431	0	0.0783512	1	0.890091	1	0.783758	0	0.626629	1	0.262411	1	0.832077
0	0.211755	0	0.0140737	1	0.725683	0	0.553147	1	0.67206	0	0.0649316	0	0.108115	0	0.360604	1	0.793918	0	0.060835	0	0.0161587	0	0.0369735	0	0.0024271	0	0.00817253	0	0.480455	0	0.0784312	0	0.150881	0	0.178937	1	0.474745	1	0.841406	1	0.877852	0	0.249553	0	0.184697	1	0.801385	1	0.808691
1	0.866212	0	0.0188673	0	0.00519782	1	0.0519806	0	0.374136	0	0.0330196	0	0.0113174	0	0.0169014	0	0.0194542	0	0.719181	0	0.0188096	1	0.0864324	0	0.226636	0	0.00295635	0	0.162092	0	0.0553087	0	0.370062	1	0.627117	0	0.252195	0	0.404145	1	0.63396	1	0.907364	0	0.318432	0	0.391773	1	0.878843
0	0.0138813	1	0.808021	0	0.236949	0	0.661604	1	0.688146	0	0.0219402	0	0.0264635	0	0.0188934	0	0.043113	0	0.0926959	0	0.158902	0	0.320164	1	0.245767	0	0.189152	0	0.0927838	1	0.887326	0	0.0959466	0	0.0760846	0	0.0703031	1	0.710145	1	0.7893	0	0.554317	0	0.425522	0	0.841792	1	0.720577
0	0.0157777	0	0.0165599	0	0.17629	1	0.670629	0	0.0821681	0	0.0277177	0	0.107548	1	0.772342	1	0.0141878	0	0.0545919	0	0.0185238	1	0.402442	0	0.00707945	0	0.00349185	0	0.00758463	1	0.889221	1	0.617401	0	0.159944	1	0.79436	0	0.0768379	0	0.687805	1	0.614538	0	0.729313	1	0.39104	0	0.611319
1	0.861738	0	0.0389451	0	0.00856392	0	0.298854	0	0.198039	0	0.0136122	0	0.0163463	0	0.0202158	1	0.793921	0	0.0165326	0	0.117801	0	0.0408782	0	0.005192	0	0.0138423	0	0.0258588	0	0.338022	0	0.0837492	1	0.717195	0	0.0828604	0	0.0750836	1	0.77123	0	0.289641	1	0.906211	1	0.94404	0	0.876263
1	0.247242	0	0.437239	0	0.0182048	1	0.184493	0	0.457186	0	0.243952	0	0.123261	0	0.0775202	0	0.0106011	0	0.0577002	0	0.292008	1	0.1204	0	0.449546	0	0.0354029	0	0.205092	1	0.886349	0	0.107456	0	0.0647748	1	0.841595	0	0.201063	0	0.213631	1	0.871879	0	0.265167	1	0.743742	1	0.862926
1	0.581541	0	0.0147674	0	0.0883072	0	0.0547552	0	0.226248	0	0.0329662	0	0.0130532	0	0.0254766	0	0.0275286	0	0.333824	0	0.160159	0	0.203658	0	0.00269234	0	0.00327842	1	0.767642	0	0.897639	1	0.82766	1	0.717598	1	0.85061	0	0.0929016	1	0.9206	1	0.361438	0	0.590264	0	0.313805	0	0.479718
0	0.278642	0	0.00961612	0	0.0411348	0	0.0390857	0	0.0100136	0	0.0141893	0	0.384542	0	0.0238771	0	0.0341349	1	0.696014	0	0.0219062	0	0.119966	0	0.37245	0	0.00667553	0	0.00318473	1	0.849047	1	0.747962	0	0.0455836	0	0.0727679	0	0.073663	1	0.899055	1	0.256141	1	0.893194	0	0.170331	1	0.565909
0	0.0130474	1	0.52716	0	0.00422258	0	0.108282	0	0.0697144	1	0.542892	1	0.832569	0	0.18255	1	0.793088	0	0.0548681	0	0.332743	0	0.0220769	0	0.108707	0	0.00246906	0	0.00319653	0	0.0839419	0	0.331765	1	0.595275	0	0.0805544	1	0.850039	0	0.191918	0	0.169666	1	0.390473	0	0.287766	0	0.65577
0	0.721456	0	0.0510315	1	0.34032	1	0.12232	1	0.901379	0	0.057909	0	0.0187496	1	0.117828	0	0.159205	0	0.128132	0	0.0500774	0	0.0188888	0	0.327169	0	0.0026338	0	0.045353	0	0.0555675	0	0.0838228	0	0.0575706	0	0.533808	1	0.687402	1	0.742937	0	0.158711	1	0.688332	1	0.794578	0	0.281977
0	0.307383	0	0.0533144	1	0.30384	0	0.104846	0	0.049456	0	0.0355495	1	0.836468	0	0.0558707	0	0.140423	0	0.175281	0	0.750722	0	0.0151828	0	0.00289627	0	0.00557327	0	0.0138968	0	0.129063	0	0.113617	1	0.634122	1	0.839734	0	0.337569
0	0.120734	0	0.138565	1	0.530586	0	0.0754246	0	0.00859601	0	0.0728132	0	0.017126	0	0.0151881	0	0.0402695	1	0.306904	0	0.200893	0	0.0215571	0	0.0930551	1	0.0672578	0	0.0274575	0	0.145235	1	0.559669	1	0.882323	0	0.0949015	0	0.0759817
0	0.0166326	0	0.0122817	0	0.519737	0	0.273194	1	0.912262	0	0.0114089	1	0.834206	0	0.0587735	1	0.785372	0	0.0145807	0	0.0120835	0	0.0957455	1	0.0518535	0	0.0105743	0	0.00524173	0	0.0475001	0	0.571162	1	0.811765	0	0.0736893	0	0.679898
1	0.678188	0	0.13918	0	0.0683993	0	0.465212	0	0.0626297	0	0.0342019	0	0.0243658	0	0.231549	1	0.79055	0	0.0201851	0	0.011556	1	0.612807	0	0.0471449	0	0.12773	0	0.364282	0	0.154534	1	0.753814	0	0.296374	1	0.762983	1	0.829294
1	0.1296	0	0.201772	0	0.0787517	0	0.179426	0	0.163987	0	0.214056	0	0.0144389	0	0.00847697	0	0.0246063	0	0.0191442	0	0.0171825	0	0.0712433	0	0.020306	0	0.231	0	0.124405	0	0.268482	1	0.704004	0	0.1458	0	0.132514	1	0.840915
1	0.406998	0	0.0275496	1	0.115724	1	0.864667	0	0.143209	0	0.0408925	0	0.0102032	0	0.0366165	0	0.0691037	0	0.0559716	0	0.0479947	0	0.0142299	0	0.00245837	0	0.0803934	0	0.0276017	1	0.756286	0	0.220548	0	0.0496461	1	0.848907	1	0.830637
0	0.100817	0	0.352233	1	0.88287	0	0.193175	0	0.11376	0	0.105545	0	0.0106912	0	0.0677743	1	0.79081	0	0.0375078	0	0.0427131	0	0.0274377	0	0.00614482	1	0.2342	1	0.222236	0	0.067815	0	0.130787	0	0.079397	1	0.815093	0	0.0777544
0	0.0146223	0	0.224775	0	0.0157698	0	0.0456633	0	0.173656	0	0.025866	0	0.0987308	0	0.0229815	0	0.0809201	1	0.712048	0	0.0473516	0	0.178454	0	0.00242916	0	0.0459826	0	0.003597	1	0.874519	1	0.816669	0	0.0459943	1	0.777557	0	0.234314
1	0.869621	0	0.226474	1	0.54633	1	0.63765	0	0.216882	0	0.0554036	0	0.122969	0	0.0587108	0	0.0229202	0	0.0239439	1	0.57771	0	0.218247	0	0.067473	0	0.137913	0	0.119478	0	0.0470624	0	0.0910079	0	0.348532	1	0.849655	0	0.657065
0	0.0246396	1	0.781537	0	0.235778	0	0.0285064	0	0.0638112	0	0.0437092	0	0.0154073	1	0.189911	0	0.027862	0	0.0960442	0	0.0404656	1	0.704368	1	0.783474	0	0.0090699	0	0.588026	0	0.106381	0	0.107384	0	0.0511671	0	0.184732	1	0.553001
0	0.0497778	0	0.291402	0	0.0102482	1	0.750934	0	0.282975	0	0.0174822	1	0.82444	0	0.0115632	0	0.0384166	0	0.0596132	0	0.0112232	1	0.0916386	0	0.0641254	0	0.163856	0	0.0274966	0	0.0509202	0	0.130559	0	0.442185	1	0.8628	0	0.0748776
0	0.151042	0	0.0170236	0	0.00877724	0	0.0409626	0	0.0106809	0	0.0217886	0	0.00637834	0	0.0276364	0	0.00854985	0	0.0905835	1	0.666834	0	0.132847	0	0.00349772	1	0.0928545	0	0.282874	0	0.0471496	0	0.0958733	1	0.548475	1	0.854814	1	0.843146
0	0.0488534	0	0.133215	0	0.0822521	0	0.040042	0	0.88982	0	0.0600181	0	0.084541	0	0.0504765	0	0.116472	0	0.0362718	0	0.0161671	0	0.207377	1	0.555288	0	0.0169376	0	0.00309192	0	0.071274	1	0.782139	1	0.884608	1	0.848479	0	0.0759365
0	0.0632339	0	0.0919412	0	0.0423763	1	0.187868	0	0.163076	0	0.0624884	1	0.839018	1	0.625466	0	0.00934816	0	0.10148	0	0.0761186	0	0.0478632	0	0.400084	0	0.362816	0	0.0447378	0	0.0469157	0	0.575236	1	0.613523	1	0.865405	1	0.821026
1	0.474664	0	0.404646	0	0.512876	0	0.162425	0	0.500652	0	0.0270951	0	0.0626192	0	0.0272507	0	0.0160507	0	0.257091	0	0.0965558	0	0.702234	1	0.268541	0	0.00289337	0	0.370997	0	0.0459094	1	0.841837	1	0.504696	1	0.84558	0	0.0788875
0	0.0137855	0	0.432978	0	0.170705	0	0.11192	0	0.00467636	0	0.162673	0	0.00597205	0	0.0243046	0	0.197453	0	0.0465078	0	0.472795	0	0.0757579	0	0.0401384	0	0.0624796	0	0.570957	0	0.0466692	1	0.81717	1	0.888897	0	0.174163	1	0.831515
1	0.781188	1	0.850339	0	0.167841	0	0.113484	0	0.0528163	0	0.116832	1	0.83331	0	0.0164101	0	0.207353	0	0.0969958	0	0.0492586	0	0.077152	1	0.827811	0	0.00611263	0	0.00326777	1	0.90608	0	0.0850265	0	0.186024	0	0.100041	0	0.100813
0	0.0904363	1	0.183703	0	0.0185546	0	0.298598	1	0.740698	0	0.204977	0	0.00745613	0	0.281043	0	0.239569	0	0.0249607	0	0.35964	0	0.356515	0	0.0250681	0	0.0409489	0	0.0328548	1	0.903133	0	0.165935	0	0.437636	1	0.53126	0	0.0786006
1	0.443031	0	0.276478	0	0.00746292	0	0.027868	0	0.043104	0	0.0151732	0	0.238445	1	0.177421	0	0.151265	0	0.0650862	0	0.0180815	0	0.237655	0	0.00246923	0	0.00310359	0	0.0399717	1	0.862618	0	0.205388	0	0.116103	1	0.856226	1	0.866484
0	0.118379	1	0.400233	0	0.34361	0	0.31658	0	0.00730397	0	0.0645596	0	0.0130915	0	0.0254948	1	0.771128	1	0.046409	0	0.0553427	0	0.173718	0	0.18758	0	0.00250236	0	0.294705	0	0.0636055	1	0.690517	1	0.68814	1	0.84498	0	0.131778
1	0.660582	1	0.255374	0	0.0180795	1	0.68973	0	0.135279	0	0.0327691	0	0.0180092	0	0.08589	0	0.204818	1	0.654393	1	0.362953	0	0.0137228	0	0.00210033	0	0.00284713	0	0.0168311	1	0.828727	1	0.779644	1	0.899837	1	0.842716	1	0.826974
0	0.0592577	0	0.0701862	1	0.545367	0	0.0844148	0	0.343573	0	0.0133578	0	0.00635091	0	0.0832878	0	0.232955	0	0.0243108	1	0.687038	0	0.223786	0	0.00758516	1	0.715537	1	0.551359	1	0.897781	1	0.820957	0	0.0615407	1	0.653466	0	0.295548
0	0.0300576	1	0.371534	0	0.0696686	0	0.144933	0	0.0209167	0	0.0950227	1	0.841656	0	0.0739881	1	0.0574709	0	0.0552376	0	0.00992392	0	0.0411487	0	0.076918	0	0.0311602	1	0.0257692	0	0.0701064	1	0.840167	0	0.125547	0	0.0875756	0	0.0827309
1	0.241441	0	0.0460188	0	0.114146	0	0.0266652	0	0.0100563	0	0.0419835	0	0.0255135	1	0.826177	0	0.0271673	0	0.0595286	1	0.427161	0	0.0146815	0	0.168134	0	0.00548093	0	0.00330327	1	0.464537	1	0.825539	1	0.879129	1	0.678596	0	0.0994851
0	0.0615191	0	0.0221028	0	0.561864	0	0.230293	0	0.190387	0	0.0152423	0	0.572207	1	0.68764	0	0.0189322	0	0.216592	0	0.0479	0	0.168123	0	0.129265	1	0.00888179	0	0.0699131	0	0.148738	1	0.831678	0	0.160005	0	0.485152	0	0.203412
0	0.0618461	0	0.122495	1	0.702733	1	0.273047	0	0.0205121	1	0.804537	0	0.148696	0	0.0773995	0	0.0376573	0	0.0161762	0	0.0115546	0	0.0288902	0	0.00236911	0	0.396912	0	0.113885	1	0.877827	0	0.318998	1	0.760295	0	0.0861638	1	0.837971
0	0.0971258	0	0.0249837	0	0.0465562	0	0.0944869	0	0.0136122	0	0.164116	1	0.829293	1	0.821595	0	0.0168046	0	0.154861	0	0.0313188	1	0.676671	0	0.534469	0	0.0511611	0	0.251591	0	0.0464712	1	0.810743	0	0.0733741	1	0.429125	1	0.769114
0	0.17882	0	0.0230376	0	0.755335	0	0.139385	0	0.0282973	1	0.805435	0	0.605726	0	0.168057	0	0.00983021	0	0.0295085	0	0.0143636	1	0.291628	1	0.379448	0	0.0230587	0	0.0157507	1	0.866857	0	0.091427	1	0.896571	0	0.0885118	1	0.845396
0	0.117778	1	0.911797	0	0.0873171	0	0.0658787	0	0.0143405	0	0.0559972	0	0.114519	0	0.316488	1	0.342619	0	0.0488716	0	0.0402541	0	0.140978	0	0.16342	0	0.205719	0	0.408361	1	0.438963	0	0.246399	0	0.12384	0	0.0704962	0	0.0742342
0	0.196146	0	0.534476	0	0.00429897	0	0.373656	0	0.137848	0	0.170059	0	0.0171494	1	0.189319	1	0.785582	0	0.0311466	0	0.0577865	0	0.174076	0	0.0307985	0	0.0225524	0	0.00356641	0	0.300751	0	0.25988	0	0.0448816	1	0.815882	1	0.857145
0	0.0166673	0	0.0192031	1	0.558107	0	0.0470297	1	0.801497	0	0.0223895	0	0.0589857	0	0.00916884	0	0.00881826	1	0.347151	0	0.0271082	0	0.034032	1	0.457053	0	0.204524	0	0.434986	0	0.72322	0	0.499952	1	0.90278	0	0.0803493	0	0.173226
0	0.359337	0	0.536551	0	0.0627303	1	0.0712784	1	0.903226	0	0.0547279	1	0.258947	0	0.159818	1	0.780127	0	0.239082	0	0.0289045	0	0.0799787	0	0.00286499	0	0.387911	0	0.0179355	1	0.840825	1	0.84087	1	0.881122	1	0.505841	1	0.838861
0	0.0176033	1	0.552613	0	0.010261	0	0.0357936	0	0.056289	0	0.0237893	1	0.0199308	1	0.822456	1	0.774264	1	0.708629	1	0.730153	1	0.205258	0	0.0232862	0	0.00881561	0	0.00310065	1	0.899482	1	0.83261	1	0.829915	0	0.0955996	0	0.247143
1	0.324006	0	0.0233632	0	0.157233	1	0.604981	1	0.782094	0	0.0787703	0	0.0128384	1	0.815442	0	0.0381411	0	0.0604604	0	0.125824	0	0.0347019	0	0.00418273	1	0.264187	0	0.452695	0	0.151365	0	0.256565	0	0.046265	0	0.0754338	0	0.170714
0	0.0394224	0	0.555914	0	0.0345104	0	0.0625521	1	0.183348	0	0.0124339	0	0.15125	0	0.0514504	0	0.10801	0	0.161292	0	0.0102367	0	0.175913	0	0.420171	0	0.00265957	0	0.00378742	0	0.0673953	0	0.113868	0	0.654959	0	0.0808759	0	0.142273
1	0.506903	0	0.0560696	0	0.0134342	0	0.0935236	0	0.0847876	0	0.671986	1	0.0789286	0	0.0143957	0	0.0427059	0	0.0185951	0	0.0106246	0	0.0588119	0	0.603995	0	0.0306207	0	0.00495912	1	0.815003	1	0.818043	0	0.269177	0	0.0729708	0	0.109239
1	0.729425	0	0.0201797	1	0.410531	0	0.0449977	0	0.0187609	1	0.357417	0	0.0134744	0	0.0417812	0	0.0112585	1	0.741696	0	0.394203	0	0.11839	0	0.106024	0	0.0285221	0	0.394281	0	0.0584343	0	0.171451	0	0.859675	0	0.159144	1	0.867455
0	0.0266063	0	0.0488568	0	0.00564304	0	0.0615619	1	0.443631	0	0.012982	0	0.461223	0	0.0242718	0	0.103937	0	0.0532732	0	0.294988	1	0.452885	0	0.00633013	0	0.0852135	0	0.11189	0	0.0486415	0	0.104848	0	0.0556652	1	0.834711	1	0.861673
0	0.0379632	0	0.0529088	1	0.878822	0	0.495914	0	0.00765472	0	0.0154445	0	0.0236225	0	0.157557	0	0.0490506	0	0.0177841	0	0.0416622	1	0.78087	0	0.0484477	0	0.0282716	0	0.00532847	0	0.0545012	0	0.694536	0	0.152091	0	0.14204	1	0.836831
1	0.878888	0	0.145678	0	0.0473989	0	0.0374573	0	0.0601828	0	0.0502131	0	0.0503771	0	0.0967949	0	0.0159971	1	0.725117	0	0.0118458	0	0.152168	0	0.280835	0	0.00295793	0	0.00418455	0	0.538312	0	0.537573	0	0.0820838	1	0.854157	0	0.189061
1	0.536536	0	0.0214476	0	0.0515517	0	0.0564275	0	0.0614137	0	0.159066	0	0.154819	0	0.0399679	0	0.0447201	0	0.0542667	0	0.010664	0	0.192399	0	0.849179	1	0.437455	0	0.00305011	0	0.0594753	0	0.0874254	0	0.0510341	0	0.0717668	0	0.0746599
0	0.0700432	0	0.0323773	0	0.385622	0	0.106513	0	0.036456	1	0.629458	1	0.837611	1	0.824359	1	0.781249	0	0.0629118	0	0.175207	1	0.49698	0	0.00470019	0	0.00412935	0	0.0243581	0	0.0548802	0	0.0963293	1	0.822149	1	0.847712	1	0.831374
0	0.133553	0	0.0149542	0	0.0118625	0	0.319832	0	0.450601	0	0.169131	0	0.0187391	0	0.0134421	1	0.774176	0	0.0298213	0	0.0197673	0	0.0806277	0	0.00625082	0	0.497038	0	0.19583	1	0.868211	0	0.0902557	0	0.0518857	1	0.838503	0	0.074548
0	0.0298365	0	0.0582895	1	0.19701	0	0.0809191	0	0.0641645	0	0.0222473	1	0.634347	0	0.0312251	0	0.0202424	0	0.0397962	0	0.0891567	0	0.257251	0	0.00572769	0	0.00418638	0	0.00348394	1	0.884623	0	0.183102	1	0.729375	1	0.832666	0	0.16456
0	0.0467638	0	0.0283083	0	0.0838935	1	0.787195	0	0.12858	0	0.0635302	0	0.134966	0	0.00647378	1	0.411589	0	0.0190836	0	0.0525972	0	0.112684	0	0.010747	0	0.00284255	0	0.00356632	1	0.704906	1	0.709438	0	0.175962	0	0.0863415	0	0.0780601
1	0.861283	0	0.171039	0	0.0173351	0	0.0545163	0	0.110355	0	0.471839	1	0.766789	0	0.0689317	0	0.0157826	1	0.76459	0	0.498671	0	0.0790621	0	0.00333231	0	0.0188109	0	0.0215836	1	0.900858	1	0.723805	0	0.0643783	0	0.393346	1	0.847403
0	0.014044	0	0.00912416	1	0.662825	1	0.841286	1	0.856001	0	0.027368	0	0.105573	0	0.0155182	0	0.545971	1	0.0297649	0	0.138806	0	0.0223865	1	0.502796	0	0.0565691	0	0.0199302	0	0.432313	0	0.092045	1	0.75684	0	0.0744987	0	0.0799699
0	0.025777	0	0.0803522	0	0.0351569	0	0.0367839	0	0.148966	0	0.0273115	0	0.0837123	0	0.436016	1	0.255525	0	0.776367	0	0.0439011	1	0.27068	0	0.00221753	0	0.374439	0	0.00440164	0	0.079386	0	0.0820974	0	0.0537264	0	0.0849461	1	0.794457
0	0.0201434	0	0.458229	0	0.258178	1	0.835201	1	0.0447405	1	0.175537	0	0.0187713	0	0.0300113	1	0.349191	0	0.0556265	0	0.0156788	0	0.0891275	0	0.00302185	0	0.0446226	0	0.343715	1	0.802467	1	0.491359	0	0.308305	0	0.105512	1	0.794264
0	0.0183868	0	0.31898	0	0.321122	0	0.102225	0	0.0281741	0	0.0459438	0	0.0149078	1	0.815215	0	0.0682039	0	0.0169779	0	0.0118157	0	0.0440308	0	0.00482204	0	0.00248146	0	0.403236	1	0.69581	0	0.0840437	0	0.133453	0	0.07049	0	0.0757893
0	0.587941	1	0.251774	0	0.0116608	0	0.0786881	0	0.104855	0	0.0187163	0	0.19032	0	0.0237749	0	0.0303645	1	0.399413	1	0.189211	0	0.0903432	1	0.564799	0	0.289292	0	0.202343	0	0.0530356	0	0.0989638	0	0.0453246	0	0.0796689	0	0.0738883
1	0.873101	1	0.74733	0	0.0566006	1	0.0581564	0	0.109671	1	0.152701	0	0.00897542	1	0.803073	1	0.426732	0	0.036225	0	0.0737589	0	0.0401038	0	0.0111603	0	0.83656	0	0.0209708	1	0.775273	0	0.0844994	0	0.449439	1	0.844791	0	0.115955
										0	0.0140759	0	0.0445673	0	0.212893	1	0.290608	1	0.161	1	0.647984	0	0.0573766	1	0.268718	0	0.0355022	1	0.592288	1	0.886074	1	0.735348	1	0.85781	0	0.129274	0	0.0896602
										0	0.0281389	0	0.0494427	0	0.0258375	0	0.0261994	0	0.0486726	0	0.0528775	0	0.0472695	1	0.442197	0	0.00503006	0	0.0042259	1	0.907374	0	0.0964176	0	0.0464941	0	0.0703647	0	0.0739234
										0	0.0334435	0	0.00945637	0	0.0123343	0	0.132959	1	0.776445	0	0.0678924	0	0.026884	0	0.0321193	0	0.221335	0	0.0928729	0	0.639984	1	0.701334	0	0.0880807	1	0.673765	1	0.863735
										0	0.0422718	0	0.0504198	0	0.299358	0	0.047921	0	0.0497038	0	0.015895	0	0.0287993	0	0.330499	1	0.553669	0	0.0365262	1	0.806501	0	0.0859444	1	0.842248	1	0.806597	0	0.0757363
										0	0.0165718	0	0.0551182	0	0.0128944	1	0.18752	0	0.0619743	0	0.0118673	1	0.575632	0	0.00345114	0	0.0264855	0	0.330827	0	0.0454071	0	0.154222	1	0.806458	1	0.862868	0	0.277769
										0	0.0253783	0	0.027976	1	0.474624	0	0.119138	0	0.064983	1	0.467453	0	0.120889	0	0.0828072	0	0.00283527	0	0.12651	0	0.103032	0	0.113663	1	0.898891	0	0.6025	0	0.408169
										0	0.0358158	0	0.0111897	0	0.022124	0	0.0936796	0	0.0552308	0	0.0261703	0	0.0735402	1	0.786631	0	0.0690568	0	0.090712	0	0.0928649	1	0.326862	0	0.0789144	0	0.0786784	0	0.0765474
										0	0.0629949	0	0.0904317	0	0.0229961	0	0.0999151	0	0.0318562	0	0.0116195	0	0.501832	0	0.0964072	0	0.573254	0	0.473259
										0	0.0229107	0	0.0163955	0	0.0954046	0	0.250166	0	0.0107599	0	0.228734	0	0.0134494	0	0.194907	0	0.0489647	1	0.154195
										0	0.0144667	0	0.0270832	1	0.82457	0	0.275079	0	0.119125	0	0.016813	1	0.480582	0	0.00246062	0	0.0214303	0	0.00951491
										0	0.0110043	0	0.0158861	1	0.826703	1	0.782032	0	0.0345433	0	0.0168094	0	0.024017	0	0.00498265	1	0.770186	0	0.133161
										0	0.0266992	0	0.0612911	0	0.814128	0	0.0303689	0	0.068781	0	0.0976405	0	0.0603483	1	0.164008	0	0.0029993	0	0.0187534
										0	0.041352	0	0.233831	0	0.0255749	1	0.109184	0	0.0809965	0	0.14898	1	0.487424	0	0.706303	0	0.00285343	0	0.148228
										0	0.0108024	0	0.010081	0	0.168147	0	0.115819	0	0.0532555	0	0.0595504	0	0.348896	0	0.0960748	0	0.0571128	1	0.299934
										1	0.421762	0	0.068589	1	0.371147	0	0.024959	0	0.0710055	0	0.00984711	0	0.658066	0	0.491058	0	0.0690817	0	0.00984316
										0	0.0286408	0	0.00755871	1	0.811444	0	0.164694	0	0.0276603	0	0.0108989	0	0.171938	0	0.184358	0	0.302252	0	0.0198476
										0	0.0326624	1	0.7978	1	0.786761	0	0.027039	0	0.0336553	0	0.0521007	0	0.189928	1	0.515113	0	0.0787686	1	0.689841
										0	0.10776	1	0.828938	0	0.0720886	0	0.0161339	0	0.755793	1	0.216068	0	0.0772385	0	0.0228738	0	0.0134111	0	0.11969
										0	0.0164786	0	0.309161	0	0.0277511	0	0.197803	0	0.0367651	1	0.240254	0	0.0279705	0	0.00286522	0	0.246062	0	0.32502
										0	0.0378069	1	0.722879	0	0.156821	0	0.0505043	0	0.171158	0	0.0102198	0	0.016427	1	0.041993	0	0.00521703	0	0.0625938
										0	0.030357	0	0.0195802	0	0.0380071	0	0.611717	0	0.134783	1	0.604295	0	0.0474155	1	0.00839758	0	0.00741025	0	0.0082776
										0	0.0120737	0	0.0786904	0	0.113325	0	0.142121	1	0.42186	0	0.221203	1	0.571359	0	0.00757036	1	0.602013	0	0.00318983
										0	0.0757708	0	0.0466691	0	0.0163627	0	0.057397	0	0.0308936	0	0.0702241	0	0.0344009	0	0.0277144	0	0.0872496	0	0.0421758
										0	0.0195236	0	0.026015	0	0.0358336	0	0.017911	1	0.105589	0	0.0234605	0	0.038373	0	0.265891	0	0.00255582	1	0.661902
										0	0.0154963	0	0.0136424	0	0.0492801	0	0.0258271	0	0.0908861	0	0.124962	0	0.299277	0	0.480473	0	0.00263393	0	0.00597639
										0	0.0213364	0	0.0278706	0	0.0177599	0	0.077198	0	0.0143314	0	0.0212153	0	0.181615	0	0.00465817	1	0.267095	0	0.0349541
										0	0.0211591	0	0.0062227	0	0.022161	0	0.601674	0	0.031335	0	0.0475676	0	0.0205578	1	0.123376	0	0.0241062	1	0.186441
										0	0.186366	0	0.0749422	0	0.0328593	0	0.0134052	1	0.571875	0	0.015412	0	0.433234	0	0.0273283	0	0.00424634	0	0.00337694
										0	0.0624391	0	0.72267	1	0.734444	0	0.049986	0	0.217933	1	0.677187	0	0.0518299	0	0.179214	0	0.107313	0	0.00487708
										0	0.0870258	0	0.00661011	0	0.102546	0	0.0200047	0	0.131061	0	0.65743	0	0.340896	0	0.592395	0	0.0114209	0	0.0386933
										0	0.110109	0	0.0356387	0	0.022607	0	0.775301	1	0.0769981	0	0.108984	0	0.0742601	0	0.00239279	0	0.112949	0	0.0146951
										0	0.0361501	0	0.0291641	0	0.057446	0	0.0255536	0	0.0624626	0	0.0124656	0	0.253038	0	0.00365871	0	0.00425486	0	0.0582567
										0	0.232038	0	0.149397	0	0.0679728	0	0.0180268	0	0.0697537	0	0.0423012	0	0.0465614	0	0.284483	0	0.00341669	0	0.00306012
										1	0.0823805	0	0.0122162	0	0.012008	0	0.0135568	0	0.0539194	1	0.0820265	1	0.127149	0	0.0112414	0	0.0216768	0	0.00682402
										0	0.0192589	0	0.0227003	0	0.0184688	0	0.0174275	0	0.161933	0	0.140678	0	0.0234313	0	0.0447511	0	0.0364294	0	0.318681
										0	0.0368661	1	0.835282	1	0.827015	0	0.0555675	0	0.323715	0	0.0187389	0	0.628151	0	0.00215882	0	0.0802671	0	0.0540898
										1	0.808905	0	0.0321798	0	0.813679	0	0.0901019	1	0.768981	0	0.205782	0	0.25872	0	0.00221539	0	0.0662203	0	0.0356685
										0	0.0402969	0	0.0770215	0	0.0176164	0	0.103023	0	0.0606946	0	0.0295529	1	0.352299	1	0.398042	0	0.697744	1	0.263246
										0	0.0147828	1	0.0529011	0	0.0706275	0	0.00896933	0	0.114588	0	0.011124	0	0.0252416	0	0.00963793	0	0.0255646	0	0.0359198
										0	0.0310345	0	0.0101665	0	0.0549234	0	0.0379725	0	0.0651524	1	0.0416111	0	0.470629	0	0.0557604	0	0.00295041	0	0.00343412
										1	0.136721	0	0.00624878	0	0.0222947	0	0.096961	0	0.0881442	1	0.662772	1	0.264393	1	0.0159202	0	0.00291033	0	0.164652
										0	0.0171946	1	0.195074	0	0.106164	0	0.0408427	0	0.0104104	0	0.115728	0	0.0391204	0	0.279859	0	0.14902	0	0.0899669
										0	0.116387	0	0.161363	0	0.0522315	0	0.0119094	0	0.0251447	0	0.0540859	0	0.0570073	0	0.392716	0	0.0910828	1	0.495854
										1	0.369266	1	0.640748	0	0.0533243	1	0.721627	0	0.042415	0	0.0103369	0	0.0319306	0	0.0241148	0	0.00312981	0	0.003553
										1	0.647411	0	0.0537117	0	0.199681	0	0.0373605	1	0.76836	0	0.166194	0	0.0681177	0	0.247943	0	0.0746366	0	0.198319
										0	0.0767545	0	0.0834692	1	0.754858	0	0.00963138	0	0.0839422	0	0.0765856	0	0.0922206	0	0.00347826	0	0.0128483	0	0.00351597
										0	0.0833785	1	0.259956	0	0.00759328	0	0.0533579	1	0.774396	0	0.010888	1	0.382892	0	0.0110846	0	0.00745323	0	0.0466427
										0	0.0659094	0	0.0150721	0	0.0145201	0	0.0493932	0	0.0623825	0	0.0116416	0	0.0578072	0	0.0189691	0	0.00288321	0	0.13346
										0	0.0232151	0	0.0140489	0	0.0312977	0	0.021686	1	0.62479	0	0.0111902	1	0.700248	0	0.00487258	1	0.0851575	1	0.544458
										1	0.803414	1	0.841541	0	0.017519	0	0.0488407	0	0.427679	0	0.12781	0	0.119454	0	0.00314348	0	0.00641982	0	0.0558472
										0	0.0703794	0	0.0119674	0	0.0965705	0	0.0152656	0	0.0406476	0	0.0579876	0	0.028449	1	0.562814	0	0.00848391	1	0.576495
										0	0.128685	0	0.0318223	0	0.0366013	0	0.0108576	0	0.0703771	0	0.0168816	0	0.0598977	0	0.0760122	1	0.00867943	0	0.00730391
										0	0.0112205	0	0.0370984	0	0.0258085	0	0.0388611	0	0.0189132	0	0.065432	0	0.728389	1	0.349441	1	0.791134	0	0.0102752
										1	0.653002	1	0.8186	1	0.138322	0	0.00968774	0	0.127347	0	0.0258305	0	0.0885594	0	0.00326999	0	0.00347992	0	0.00769315
										0	0.0187237	0	0.019115	0	0.013573	0	0.151714	0	0.0512408	0	0.46954	0	0.647737	0	0.00348748	0	0.0335816	1	0.424726
										1	0.759046	0	0.0107504	0	0.00824588	0	0.0324348	1	0.635184	0	0.00978516	0	0.031855	0	0.00258257	0	0.00246141	0	0.00352656
										0	0.284387	0	0.404407	0	0.0349556	0	0.0265048	0	0.0911475	1	0.32962	0	0.0587959	0	0.677246	1	0.86399	0	0.0155545
										0	0.0380691	0	0.0470928	0	0.0123188	0	0.308924	0	0.0302895	0	0.0309303	1	0.682885	0	0.00222685	1	0.636222	0	0.0537644
										0	0.023492	0	0.137	0	0.0346114	0	0.0179072	0	0.0405856	0	0.14976	0	0.359755	0	0.0267787	0	0.00409265	0	0.681763
										1	0.303716	0	0.00736085	1	0.263009	0	0.100245	0	0.0157123	0	0.0354099	0	0.17542	0	0.421642	1	0.816387	0	0.0784086
										0	0.0202235	0	0.00934785	0	0.0482269	0	0.0692839	0	0.119043	0	0.0166309	0	0.0298434	0	0.0146034	1	0.401861	0	0.00817212
										1	0.67462	0	0.0227432	0	0.00970261	0	0.0759579	0	0.0246314	0	0.0105148	0	0.015086	1	0.0837189	0	0.110451	1	0.756559
										1	0.553822	0	0.0222242	0	0.00727462	0	0.101762	0	0.034096	0	0.100953	1	0.788671	0	0.00240578	0	0.199437	0	0.00380862
										1	0.80026	0	0.0357557	0	0.0176954	0	0.0540863	0	0.0473152	0	0.264749	0	0.377426	0	0.86547	0	0.00460246	0	0.0836419
										1	0.810048	0	0.0102221	0	0.0136586	0	0.0350835	0	0.0484674	0	0.0996242	1	0.772872	0	0.850396	0	0.531247	0	0.00931525
										0	0.0942769	0	0.0810471	0	0.0352151	0	0.0118526	0	0.211136	0	0.0178167	0	0.0520427	0	0.0631026	0	0.00263266	1	0.411562
										0	0.0164119	0	0.023048	0	0.0087116	0	0.175866	1	0.769726	0	0.0109314	0	0.074347	1	0.368582	0	0.83552	0	0.0393575
										1	0.8034	1	0.209659	0	0.107615	0	0.0945062	0	0.341065	1	0.537722	0	0.247658	0	0.0210738	0	0.0134049	0	0.049126
										0	0.0115212	0	0.835604	0	0.0174097	0	0.0285753	0	0.045402	1	0.657421	0	0.0895623	0	0.00412124	0	0.00488519	1	0.458199
										0	0.0390082	0	0.0284464	0	0.0859718	1	0.535798	0	0.224286	1	0.0181343	0	0.186767	0	0.0450442	0	0.0221013	0	0.00383922
										1	0.642219	0	0.0057568	0	0.0216588	0	0.0277012	0	0.0781739	0	0.0773337	0	0.0747541	1	0.625099	0	0.0216407	0	0.349082
										0	0.0965794	0	0.0217664	0	0.00886395	0	0.0765019	0	0.0146389	0	0.0461823	0	0.505755	1	0.0377542	0	0.0519358	0	0.00385911
										0	0.0109806	0	0.03905	0	0.00954351	0	0.120359	0	0.047755	1	0.101534	0	0.0964399	0	0.268499	0	0.0348592	0	0.0714131
										1	0.770804	0	0.0219308	0	0.163126	1	0.255518	0	0.0401462	0	0.141216	0	0.0677683	0	0.00959494	0	0.034235	1	0.03066
										1	0.80987	0	0.0468313	0	0.054324	0	0.00959442	0	0.0379692	0	0.0107273	0	0.0207069	1	0.844745	1	0.154179	0	0.0479923
										0	0.0925537	0	0.173523	0	0.0140168	0	0.0574437	0	0.0671768	1	0.0203694	0	0.0249095	0	0.00313087	0	0.055789	0	0.376248
										0	0.0404486	0	0.466563	0	0.0258358	0	0.174654	0	0.019699	0	0.0103056	0	0.689693	1	0.709705	0	0.0328801	1	0.444305
										0	0.130496	0	0.0109877	0	0.0356751	0	0.0475863	0	0.0713663	0	0.0378587	0	0.0710053	1	0.815683	1	0.851317	0	0.351273
										0	0.0191956	0	0.0514879	0	0.0450603	0	0.26739	0	0.0310398	1	0.503523	1	0.687249	0	0.296512	0	0.0100607	0	0.00345913
										0	0.0120259	1	0.840165	0	0.325595	0	0.0105935	0	0.105811	1	0.219917	0	0.0217683	0	0.00269526	0	0.0586572	0	0.00758742
										1	0.16207	0	0.0407972	0	0.123894	0	0.118503	0	0.0674277	0	0.0108341	1	0.5151	0	0.0162416	0	0.15963	1	0.349238
										1	0.41201	0	0.0339114	1	0.822647	0	0.0116005	0	0.0445909	0	0.198007	0	0.0139159	0	0.12495	0	0.116441	0	0.0106642
										0	0.0149505	0	0.037357	0	0.31308	0	0.271882	0	0.0338701	0	0.155403	0	0.119848	1	0.501812	0	0.493564	0	0.149042
										0	0.0125972	0	0.343943	1	0.670294	0	0.0396055	0	0.00988104	0	0.18346	0	0.22904	0	0.0208822	0	0.0724636	1	0.50448
										0	0.0199449	0	0.00736545	0	0.00816039	0	0.0105619	1	0.0611489	0	0.0136371	0	0.512802	0	0.00221879	0	0.525966	0	0.00352284
										0	0.0585096	0	0.168031	1	0.825616	0	0.0832288	0	0.0343978	0	0.124014	0	0.0155696	0	0.00217811	0	0.0407362	0	0.0463314
										0	0.0195582	1	0.838604	0	0.0309387	1	0.780942	0	0.307988	1	0.551391	0	0.0369539	0	0.0175852	0	0.141085	1	0.334165
										0	0.0304041	0	0.0085903	0	0.0423576	0	0.0259787	1	0.770657	0	0.0157	0	0.247004	0	0.00232787	0	0.0123918	0	0.195142
										0	0.0160465	0	0.0163592	0	0.114835	0	0.166353	0	0.0740563	0	0.211155	0	0.0271037	1	0.406715	0	0.00323489	0	0.00321116
										0	0.0215833	0	0.807308	0	0.598537	0	0.0689172	1	0.771407	0	0.278442	0	0.0466923	0	0.00256747	0	0.0513583	0	0.00670033
										1	0.804778	0	0.0153391	0	0.030845	0	0.0680469	0	0.0706277	0	0.110829	1	0.772747	0	0.12555	0	0.00353364	1	0.0876289
										0	0.0473443	0	0.61503	0	0.0718493	0	0.0211765	0	0.0232156	0	0.0310298	0	0.0441194	1	0.455562	0	0.00413366	0	0.00363949
										0	0.0589397	1	0.629984	0	0.101332	0	0.0140195	0	0.0764708	0	0.0618502	0	0.446998	0	0.0421814	0	0.708754	1	0.212044
										0	0.112834	0	0.0212621	0	0.0352958	0	0.0106243	0	0.0313945	0	0.0124812	0	0.442606	0	0.0186692	1	0.48214	0	0.136652
										0	0.148755	0	0.101903	1	0.82596	1	0.768911	0	0.0912548	0	0.0450948	0	0.050347	0	0.0157397	0	0.0152267	0	0.0401866
										0	0.0285564	0	0.27997	0	0.0542524	0	0.163548	0	0.0333717	1	0.728295	0	0.0457361	0	0.00335975	0	0.0585536	0	0.012721
										0	0.0153546	0	0.0106007	1	0.274576	0	0.0185755	0	0.03767	0	0.533693	0	0.157142	1	0.393579	0	0.688185	0	0.030617
										0	0.0576742	0	0.509738	0	0.0185491	0	0.360726	0	0.0727208	0	0.0125699	0	0.123812	0	0.390273	1	0.0639665	1	0.443231
										0	0.0396824	0	0.0062847	0	0.0297429	0	0.250815	0	0.0441275	0	0.0174422	0	0.0985485	0	0.0325461	1	0.0747104	0	0.333092
										0	0.0188721	1	0.316499	0	0.00724231	0	0.315838	0	0.0814902	0	0.0330312	1	0.423814	1	0.384099	0	0.0398656	0	0.010753
										0	0.0754805	1	0.831956	0	0.0442698	0	0.0330501	0	0.0290468	0	0.0518288	0	0.0944329	0	0.0576903	1	0.392615	0	0.500562
										0	0.207985	1	0.046969	0	0.0714685	0	0.00912206	0	0.047185	0	0.289019	0	0.0512796	0	0.193221	0	0.0308219	0	0.00435579
										0	0.04505	0	0.0462901	0	0.0242054	0	0.0355018	0	0.0303806	0	0.0219693	0	0.0628424	0	0.0254798	0	0.0116501	0	0.00700127
										0	0.227725	1	0.016098	1	0.727079	0	0.0697555	0	0.1849	0	0.0133458	1	0.737246	0	0.01398	0	0.00288849	0	0.00863814
										0	0.0408708	1	0.830108	0	0.0573803	0	0.270293	0	0.0200597	0	0.149996	1	0.541791	0	0.00232263	0	0.0386736	0	0.0222544
										0	0.18854	0	0.672918	0	0.0129605	0	0.0841526	0	0.333286	0	0.0801602	0	0.136167	0	0.0810786	1	0.0236911	0	0.00742924
										0	0.105786	1	0.0611432	0	0.0136651	0	0.246715	0	0.017612	1	0.65173	0	0.0226211	0	0.009454	0	0.083326	0	0.0163183
										0	0.0957467	0	0.0161923	0	0.04508	0	0.0536674	0	0.760294	0	0.148301	0	0.0297332	0	0.0309627	0	0.478601	1	0.756208
										0	0.102134	1	0.137355	0	0.02852	0	0.0119492	0	0.0258519	0	0.0782302	0	0.0383456	1	0.0169978	0	0.455716	1	0.110457
										0	0.144756	0	0.0342603	0	0.118086	0	0.501807	1	0.772081	0	0.017908	1	0.222665	0	0.0814584	1	0.64369	0	0.0132544
										0	0.0430986	1	0.0583741	0	0.0234669	0	0.0198629	0	0.228681	0	0.209126	0	0.185619	0	0.232042	0	0.0153533	1	0.0166573
										0	0.0343112	0	0.0127374	0	0.0281099	0	0.0509294	0	0.0233964	0	0.0808836	0	0.0298844	1	0.538362	1	0.447665	0	0.00927404
										0	0.0591543	0	0.0077812	0	0.185135	0	0.0344301	0	0.18116	0	0.0102393	0	0.137623	0	0.00322358	0	0.00579116	0	0.590529
										0	0.0308601	0	0.00989099	0	0.0297832	1	0.426134	0	0.0787808	0	0.0166205	0	0.0168285	0	0.0647191	1	0.776138	0	0.346071
										1	0.0944125	0	0.0370413	0	0.0423086	0	0.170148	0	0.0269175	0	0.0167981	0	0.341093	0	0.00261041	1	0.784292	1	0.515364
										1	0.809239	0	0.0724275	0	0.243137	1	0.790431	0	0.158181	0	0.0416349	0	0.397292	0	0.287483	0	0.0679827	0	0.0930677
										1	0.394761	0	0.0171712	0	0.0122848	0	0.0919891	1	0.717751	1	0.704673	0	0.109833	0	0.107251	0	0.0310222	0	0.159789
										0	0.0148651	0	0.0740792	1	0.825788	1	0.727269	1	0.0475825	0	0.0927134	0	0.153741	0	0.165684	0	0.00291636	0	0.0413868
										0	0.0141716	0	0.0242945	0	0.0646859	0	0.01205	0	0.649116	0	0.207534	0	0.0641962	0	0.0122351	1	0.862626	0	0.339314
										0	0.0238724	0	0.00920467	0	0.0130662	0	0.0172226	0	0.0680487	0	0.34152	0	0.332059	0	0.00379156	0	0.186294	0	0.0433158
										0	0.0751188	0	0.0310685	0	0.145139	0	0.0150478	0	0.379946	0	0.272706	1	0.0850248	0	0.0078739	0	0.0329977	0	0.00349493
										1	0.379535	0	0.029234	0	0.0074151	0	0.100556	0	0.046609
										0	0.0318447	0	0.00730307	0	0.108969	0	0.0184778	0	0.655861
										0	0.0741122	0	0.0706466	1	0.104732	1	0.209205	1	0.770823
										1	0.498674	0	0.0132424	0	0.0614118	0	0.0121924	0	0.031873
										0	0.0172487	0	0.0204662	0	0.0408489	0	0.114986	0	0.0259874
										0	0.0280009	0	0.0104773	0	0.395247	0	0.475972	0	0.135134
										0	0.015959	0	0.0565062	0	0.0160935	0	0.145798	0	0.0585632
										0	0.117288	0	0.0169133	0	0.0136694	0	0.176513	0	0.0748768
										0	0.0410383	0	0.0569632	0	0.00817732	0	0.0718435	0	0.224001
										0	0.0226824	0	0.00584271	0	0.079361	0	0.0386986	0	0.0362563
										0	0.0398453	0	0.0924265	0	0.097536	0	0.0109468	0	0.028896
										0	0.0460551	0	0.0251224	0	0.152091	0	0.0120157	0	0.72826
										0	0.0226508	0	0.403006	0	0.165311	1	0.790372	0	0.0983299
										0	0.0605744	0	0.0791313	0	0.0523982	0	0.0126472	0	0.0509799
										1	0.658337	0	0.00586146	0	0.00999754	0	0.0251137	0	0.0162684
										1	0.800701	1	0.841616	0	0.0117223	0	0.0562037	1	0.372974
										0	0.14226	0	0.214864	0	0.422081	0	0.206203	0	0.0675767
										0	0.018142	0	0.162864	0	0.0421461	0	0.00726928	1	0.154012
										0	0.0211454	0	0.0176538	0	0.122672	0	0.0416669	0	0.0132617
										0	0.0217329	0	0.153177	1	0.813387	0	0.271846	0	0.0608218
										1	0.805385	0	0.0205451	0	0.0157317	0	0.0134344	0	0.668291
										0	0.0504912	0	0.296143	0	0.308893	0	0.181156	0	0.0477889
										0	0.042123	0	0.0399756	0	0.0542377	0	0.0183586	0	0.016302
										0	0.0138047	0	0.0079417	0	0.0772963	0	0.0253036	1	0.775698
										0	0.0413446	0	0.0105321	0	0.0375339	0	0.0118713	0	0.0296162
										0	0.0298703	0	0.148802	1	0.714628	0	0.0294844	0	0.0165285
										1	0.0172704	0	0.0224232	1	0.679498	1	0.75684	0	0.053042
										0	0.0238016	0	0.0657734	0	0.0138259	0	0.0653355	0	0.360651
										1	0.795045	0	0.0241066	0	0.0391011	1	0.791318	0	0.0130933
										0	0.0361611	0	0.0163742	0	0.0725669	1	0.332024	0	0.319862
										0	0.0319624	1	0.834686	0	0.0241617	0	0.0819138	1	0.766871
										0	0.0305853	0	0.146439	1	0.0290723	0	0.0126609	0	0.0388581
										0	0.13642	0	0.0932149	1	0.818696	1	0.789612	0	0.0886716
										0	0.0249553	0	0.0728177	0	0.00865686	0	0.0145575	0	0.08732
										0	0.708875	0	0.0284154	0	0.00896088	0	0.0207097	0	0.0368618
										0	0.0646917	0	0.0286658	1	0.816048	0	0.0490572	0	0.0255741
										0	0.0806477	0	0.0275234	1	0.026769	0	0.421987	1	0.356632
										0	0.0219065	1	0.836526	0	0.0132238	0	0.0119296	0	0.0350982
										0	0.0117224	0	0.324097	0	0.0146082	0	0.0717904	0	0.0486449
										0	0.0827099	0	0.00962172	0	0.566926	0	0.0692871	0	0.0447431
										0	0.0197368	0	0.0171176	0	0.148585	0	0.1394	1	0.0588502
										0	0.0185056	0	0.0803765	0	0.0182709	1	0.107271	0	0.0251648
										0	0.129289	0	0.0555612	0	0.0243931	0	0.0460591	0	0.0158101
										0	0.0307545	1	0.729641	0	0.0136788	0	0.0308333	0	0.223195
										1	0.732613	1	0.824916	1	0.396615	0	0.153151	0	0.0231116
										0	0.0789538	0	0.0117244	0	0.0151813	0	0.0488848	0	0.0697128
										0	0.0814399	0	0.163558	0	0.0674726	1	0.0514954	0	0.177128
										1	0.0544866	0	0.0823861	0	0.0175407	0	0.0405743	0	0.0487162
										1	0.0133253	0	0.0238563	0	0.0491171	1	0.792824	0	0.0654288
										0	0.0389628	0	0.0103094	0	0.0660656	0	0.0512432	0	0.0165423
										0	0.0439935	0	0.0239445	0	0.0190451	0	0.0197287	0	0.0374787
										0	0.0148607	0	0.214579	0	0.0219655	0	0.0288957	0	0.109641
										0	0.152443	0	0.00748994	0	0.155193	0	0.0352277	0	0.0682286
										0	0.0677427	0	0.00588069	1	0.801249	1	0.460543	0	0.0195332
										0	0.0126908	0	0.00875145	0	0.10584	0	0.144799	1	0.0659559
										0	0.500489	1	0.835329	0	0.0225977	0	0.0699062	0	0.205221
										1	0.805158	0	0.0497089	0	0.102637	0	0.0404837	0	0.0188403
										0	0.0645297	0	0.0277793	0	0.021233	0	0.112685	0	0.0584776
										0	0.0236722	0	0.0288297	0	0.0800435	0	0.0211742	0	0.128669
										0	0.0126534	0	0.0251502	0	0.00794843	0	0.140007	0	0.0153963
										0	0.0350703	0	0.0379237	0	0.0133048	0	0.0119564	0	0.0642098
										0	0.140935	0	0.114577	1	0.823977	0	0.751726	0	0.0442837
										0	0.0284933	0	0.0949841	0	0.0157746	0	0.0541193	0	0.00961389
										0	0.53846	1	0.70327	0	0.00850702	0	0.138048	0	0.0347805
										0	0.0643136	0	0.0154979	0	0.258864	0	0.0357792	0	0.0263454
										0	0.0112243	1	0.599895	0	0.038262	1	0.776953	0	0.0222684
										0	0.0265027	0	0.0423139	0	0.0253197	0	0.0106257	0	0.111553
										0	0.0144709	0	0.0697582	0	0.00617957	0	0.0194611	0	0.0611207
										0	0.147996	0	0.0166645	0	0.0312152	0	0.422981	1	0.63784
										0	0.014516	0	0.0656361	0	0.694097	0	0.108928	0	0.0450995
										0	0.0287278	1	0.338512	0	0.0118677	0	0.0169874	1	0.770909
										0	0.0174533	0	0.0252815	0	0.0198272	0	0.0429236	1	0.752004
										0	0.0181149	0	0.00533165	0	0.0393623	0	0.0238861	0	0.125002
										0	0.0126292	0	0.0700859	0	0.0148103	0	0.0758137	0	0.0569345
										0	0.0160803	0	0.0795185	0	0.114214	0	0.0504814	0	0.034485
										0	0.0167293	1	0.838401	0	0.128384	1	0.787694	1	0.763442
										1	0.244235	0	0.00981226	0	0.0135267	0	0.0142731	0	0.278279
										0	0.0109972	0	0.022251	1	0.739518	0	0.0112014	0	0.0541739
										0	0.312987	0	0.136859	1	0.823835	0	0.251357	0	0.00983202
										1	0.802291	0	0.0356576	1	0.46976	0	0.0236339	0	0.0281173
										0	0.0201739	0	0.0746941	0	0.288687	0	0.0262823	1	0.772752
										1	0.795171	0	0.170158	0	0.0379737	0	0.0254447	0	0.568653
										0	0.0340699	0	0.029753	0	0.0131801	0	0.0170649	0	0.068125
										1	0.755854	1	0.64487	0	0.0364426	0	0.0352815	0	0.069539
										1	0.781636	1	0.0594881	0	0.100986	1	0.476798	0	0.104572
										0	0.745209	1	0.777408	0	0.0192439	0	0.0844928	1	0.605309
										0	0.0288848	0	0.822756	0	0.0132528	0	0.32549	0	0.0937903
										1	0.808869	0	0.0187106	0	0.0244017	0	0.0599946	0	0.119822
										0	0.0178632	0	0.0256532	0	0.144015	0	0.0164221	0	0.155274
										0	0.0178957	0	0.0205868	0	0.0566145	0	0.0200656	0	0.086273
										0	0.068476	1	0.840302	0	0.0198664	0	0.0482157	0	0.0971341
										0	0.0252622	1	0.11767	1	0.826239	0	0.0212299	0	0.0942272
										0	0.0111628	0	0.124134	1	0.666331	1	0.690979	0	0.335067
										0	0.191246	0	0.316429	0	0.0467018	0	0.119321	0	0.024649
										0	0.0190242	0	0.00617294	0	0.201105	0	0.039143	0	0.0517013
										0	0.0193162	0	0.0335871	0	0.0235023	0	0.0128398	1	0.109309
										0	0.0797312	0	0.0143937	0	0.079828	0	0.0857083	0	0.0679816
										0	0.0443324	0	0.0126059	0	0.011032	0	0.0264745	0	0.0275246
										0	0.0355823	0	0.109221	0	0.0089659	0	0.0316941	1	0.534323
										0	0.0216219	0	0.0819483	0	0.72506	0	0.0123053	0	0.0270782
										0	0.110694	0	0.037259	0	0.304159	0	0.0566928	1	0.753856
										0	0.0946488	0	0.0319148	1	0.0270452	0	0.0100655	0	0.0602943
										0	0.0418005	0	0.040436	0	0.0139821	0	0.0090607	0	0.0887753
										0	0.0241816	1	0.260713	0	0.0101728	0	0.0159865	0	0.0345039
										0	0.0410669	0	0.0608781	0	0.0122177	0	0.0563996	0	0.0397827
										0	0.0249175	1	0.667164	0	0.150296	1	0.0382892	0	0.0259016
										0	0.014374	0	0.0698911	0	0.100213	0	0.233599	0	0.0425755
										0	0.0693379	0	0.0071444	0	0.0173325	0	0.00951537	0	0.0303017
										0	0.0176555	0	0.0723179	0	0.0549236	1	0.793469	0	0.579678
										0	0.13143	0	0.190257	0	0.0165285	1	0.789922	0	0.195523
										0	0.0727616	1	0.456255	0	0.0330062	0	0.0127812	0	0.0444597
										0	0.0813437	1	0.198657	0	0.0638217	0	0.0865499	1	0.776449
										0	0.012775	0	0.0123987	1	0.635898	0	0.0673778	1	0.428425
										0	0.134937	0	0.1527	0	0.259171	0	0.0798201	0	0.0363502
										0	0.0653254	0	0.0145309	0	0.00902602	0	0.0411965	0	0.0151548
										0	0.0110371	0	0.0506928	0	0.00768494	0	0.0549136	0	0.745194
										0	0.340404	1	0.00826377	0	0.118651	0	0.0387781	0	0.12963
										0	0.0366253	0	0.714975	0	0.148003	0	0.00894207	0	0.0116081
										0	0.157223	0	0.0111616	0	0.0241918	0	0.0235643	0	0.0204157
										0	0.0351525	0	0.0110381	1	0.827864	0	0.337363	0	0.253672
										1	0.802607	0	0.464495	0	0.0632096	1	0.790538	0	0.0182143
										0	0.0270276	1	0.805715	0	0.0337815	0	0.0309494	0	0.0676351
										1	0.78613	0	0.33676	0	0.0157536	0	0.0298211	0	0.124931
										0	0.0298927	0	0.100665	0	0.104351	0	0.0420992	1	0.735022
										0	0.0120428	1	0.0110753	0	0.0606733	0	0.0311765	0	0.0552461
										0	0.0639527	0	0.00817033	1	0.821633	0	0.080081	1	0.0574373
										1	0.0134674	0	0.0517087	0	0.0100272	0	0.0211436	0	0.415861
										0	0.0165106	0	0.0262406	0	0.0143564	1	0.289612	0	0.106312
										0	0.0374841	0	0.0114466	1	0.810806	0	0.147294	0	0.0928446
										1	0.658248	0	0.00727036	0	0.00892587	0	0.123779	0	0.0530741
										0	0.0158458	0	0.0173151	0	0.0237057	0	0.327546	0	0.247732
										0	0.0355985	0	0.086445	0	0.311789	0	0.169087	0	0.0346093
										0	0.0136119	0	0.0340957	1	0.820913	0	0.0480385	0	0.016902
										0	0.0348501	0	0.0317816	1	0.796255	0	0.0533553	0	0.0587356
										0	0.0157314	0	0.0140439	0	0.0289518	0	0.0619365	0	0.0287373
										0	0.0783199	0	0.00998316	0	0.0319283	0	0.00831141	0	0.0145212
										1	0.426499	0	0.0451437	0	0.0531238	1	0.791825	0	0.0441325
										0	0.157865	0	0.123962	0	0.0204819	1	0.495894	0	0.292777
										0	0.0198992	0	0.245248	0	0.0483462	0	0.0152348	0	0.0616476
										1	0.793143	0	0.0669193	1	0.442763	0	0.0118429	0	0.0430956
										0	0.0162841	0	0.170836	0	0.0234517	0	0.0313611	1	0.71142
										0	0.031543	1	0.829414	0	0.00647769	0	0.0342184	0	0.0292117
										1	0.486909	0	0.0959534	0	0.086444	0	0.149889	1	0.77512
										1	0.0779026	0	0.0315203	0	0.0229934	0	0.0217874	0	0.0658738
										0	0.0182529	0	0.0115304	1	0.572045	0	0.0178771	0	0.0707921
										0	0.0279068	0	0.24263	1	0.809593	0	0.0248084	0	0.0620035
										0	0.0180163	0	0.0194757	0	0.0710155	0	0.0314426	0	0.0668439
										0	0.0120679	0	0.0173913	0	0.0126249	0	0.0174676	0	0.0377987
										0	0.0178625	0	0.0564043	0	0.00917972	1	0.584864	0	0.0154591
										1	0.790743	0	0.0237095	0	0.183281	0	0.0473221	0	0.0583749
										0	0.0115064	0	0.282763	0	0.236641	1	0.792565	1	0.718407
										0	0.0784437	1	0.835239	1	0.82708	0	0.0126422	0	0.0175274
										0	0.0218674	0	0.0318711	1	0.325286	0	0.158518	0	0.107888
										0	0.0293045	0	0.152959	0	0.104922	0	0.0614346	0	0.757872
										0	0.21799	0	0.039405	0	0.0475942	0	0.175956	0	0.0445276
										0	0.0238878	0	0.119959	0	0.0224958	0	0.296867	0	0.07301
										0	0.0185157	1	0.835991	0	0.0145885	0	0.0918148	0	0.0869108
										0	0.0375635	0	0.0295141	0	0.0162784	0	0.11398	0	0.266349
										0	0.029629	0	0.0114437	0	0.0683403	0	0.0248732	1	0.764016
										1	0.359153	1	0.466291	0	0.0744862	1	0.226801	0	0.0895097
										0	0.157087	0	0.103514	0	0.721151	0	0.0136133	1	0.772174
										0	0.0144457	0	0.0316692	0	0.153706	1	0.599774	1	0.777017
										0	0.0130508	0	0.00698998	0	0.180926	0	0.096633	0	0.0321092
										1	0.101066	0	0.0472706	0	0.0101916	0	0.016452	0	0.0370817
										0	0.0855982	1	0.82505	0	0.0143899	0	0.0215376	0	0.123327
										1	0.128966	1	0.241824	0	0.152514	0	0.0371752	0	0.238054
										0	0.179511	0	0.0361573	0	0.0890277	1	0.782664	1	0.619572
										0	0.0464733	0	0.0228434	0	0.0283388	0	0.0206181	1	0.0279192
										1	0.614921	0	0.0332033	0	0.225399	1	0.791804	1	0.0118507
										1	0.803915	0	0.00961033	0	0.0175755	1	0.765704	0	0.0158728
										0	0.0462198	0	0.0271801	1	0.821265	0	0.0192139	0	0.0189993
										0	0.0675457	0	0.0160494	0	0.0706667	1	0.382189	0	0.0112812
										0	0.0116929	0	0.0108636	0	0.0218082	1	0.791796	0	0.0887653
										0	0.0135143	1	0.837885	0	0.228992	0	0.0236749	0	0.0183796
										0	0.0528963	0	0.218025	1	0.105572	0	0.0130323	0	0.0150555
										0	0.0301888	0	0.123921	0	0.0562187	0	0.0140442	0	0.0137414
										0	0.0519954	0	0.0232121	0	0.296835	0	0.101442	0	0.0146513
										0	0.0192075	0	0.0150125	0	0.0896728	0	0.0644577	0	0.0113365
										0	0.0379402	1	0.350634	0	0.0183898	0	0.240926	0	0.0636541
										1	0.249816	0	0.150404	1	0.820239	0	0.189786	0	0.0487487
										0	0.0116892	0	0.0399503	0	0.240463	0	0.0434998	0	0.206988
										0	0.0144613	0	0.00585744	1	0.814047	0	0.239455	1	0.418664
										0	0.0165196	0	0.165413	0	0.0198898	0	0.0398075	0	0.0646079
										0	0.0333696	0	0.0124489	0	0.0237411	0	0.0105498	0	0.0327255
										0	0.0128757	0	0.00654213	0	0.826241	0	0.0751703	1	0.575023
										0	0.0751259	0	0.0819847	0	0.0170081	0	0.0220994	0	0.0177006
										0	0.102185	0	0.00696026	0	0.055094	0	0.0133668	0	0.0167446
										0	0.016894	0	0.386047	0	0.11623	0	0.0237299	0	0.477667
										0	0.0179678	0	0.0149771	0	0.0481142	0	0.020801	0	0.0419495
										0	0.0426075	0	0.0233996	1	0.826095	0	0.207245	0	0.0340119
										0	0.0354557	0	0.0393984	0	0.0106181	1	0.605589	0	0.0475054
										0	0.0115061	1	0.837661	0	0.0134543	0	0.058447	0	0.040935
										1	0.585974	0	0.082066	0	0.0202687	0	0.011273	0	0.0579325
										0	0.0384194	0	0.243175	0	0.154373	0	0.0226029	0	0.0107745
										0	0.085453	0	0.0201014	0	0.017096	0	0.194923	1	0.772777
										0	0.0157744	1	0.0667476	0	0.0077862	0	0.0214409	0	0.768672
										0	0.014284	1	0.337534	0	0.0790992	0	0.01391	0	0.274486
										0	0.273408	0	0.0171746	0	0.0236589	0	0.0716711	1	0.591217
										0	0.16083	0	0.00694171	0	0.0243726	0	0.0463607	0	0.02259
										0	0.0922565	0	0.0370344	0	0.186427	0	0.291493	0	0.0185292
										1	0.684006	0	0.00866666	0	0.0305724	1	0.790493	0	0.109764
										0	0.0701712	0	0.0447913	0	0.0155555	0	0.0196639	0	0.0394317
										0	0.0296172	1	0.261993	0	0.00919779	0	0.311463	0	0.0647773
										0	0.0940884	0	0.0215499	0	0.00911168	0	0.0113853	0	0.061481
										1	0.770156	0	0.359039	0	0.0449519	0	0.00919424	0	0.58475
										0	0.0131623	0	0.0176863	0	0.0162323	0	0.232368	0	0.219022
										0	0.110605	0	0.103546	0	0.0603481	0	0.12099	1	0.0661636
										1	0.409809	0	0.012582	0	0.0129393	0	0.0542668	1	0.769504
										0	0.0321755	0	0.41427	0	0.114284	0	0.240408	0	0.0580481
										0	0.0192396	1	0.312716	0	0.0151872	0	0.0386752	1	0.215177
										0	0.0304609	1	0.430146	0	0.0713343	0	0.0293319	0	0.0296331
										0	0.031248	0	0.202298	0	0.0541814	0	0.130016	0	0.0121622
										0	0.0224794	0	0.00714692	0	0.0140476	0	0.118653	0	0.0710499
										0	0.119158	0	0.142984	0	0.0075014	0	0.0319038	0	0.0749908
										0	0.0143321	0	0.212565	0	0.0458079	0	0.0120424	0	0.408216
										0	0.116894	0	0.144402	0	0.0747637	0	0.225013	0	0.133888
										0	0.0203323	0	0.0472442	0	0.0197415	1	0.39605	1	0.590276
										0	0.035957	0	0.012079	0	0.0128358	0	0.0310222	0	0.0693909
										1	0.313417	0	0.256837	0	0.211058	0	0.223387	0	0.046198
										0	0.0514149	0	0.00814235	0	0.0589643	0	0.0103546	0	0.0112527
										0	0.0116319	0	0.0148601	1	0.823972	0	0.0620901	0	0.0266726
										0	0.264147	0	0.119106	1	0.814797	0	0.0817862	1	0.723779
										0	0.193725	0	0.162149	0	0.0120935	0	0.050112	0	0.0259658
										1	0.318504	0	0.0162875	0	0.00827879	0	0.0141731	0	0.0940316
										0	0.0961816	0	0.0107231	0	0.00854402	0	0.0109214	0	0.140448
										0	0.0309902	0	0.00839115	0	0.0432882	1	0.418664	0	0.0597545
										1	0.7983	0	0.0517351	1	0.827865	0	0.00967787	0	0.0748834
										0	0.0176439	0	0.150308	0	0.369034	0	0.0162751	0	0.329642
										0	0.102307	0	0.354997	0	0.00941878	0	0.0312974	1	0.0643676
										0	0.285959	0	0.187614	0	0.00976619	0	0.129639	0	0.026031
										0	0.020066	0	0.172388	0	0.079358	0	0.0636212	0	0.0259874
										0	0.0705628	0	0.0109968	0	0.00976305	0	0.124396	1	0.777104
										0	0.795305	0	0.0256262	0	0.0257316	0	0.0919565	0	0.174913
										0	0.0204597	0	0.0103155	0	0.0731281	0	0.0397691	0	0.0299444
										0	0.0118515	0	0.0690914	0	0.0633782	1	0.380471	0	0.0201449
										0	0.491185	0	0.185609	1	0.127601	0	0.0743899	0	0.0508326
										0	0.0545947	1	0.839729	0	0.0079056	1	0.0591986	1	0.718281
										0	0.126924	1	0.195625	0	0.12291	0	0.0998449	0	0.010541
										0	0.282077	0	0.0165166	1	0.595404	1	0.21889	0	0.108628
										0	0.0279613	0	0.0135307	0	0.0446968	1	0.322397	1	0.766731
										0	0.0649573	0	0.253019	1	0.760731	0	0.129333	0	0.098856
										0	0.0280453	0	0.447464	0	0.0540388	0	0.299758	1	0.0302398
										0	0.0299577	0	0.0460704	0	0.605713	0	0.00960438	0	0.0261514
[truncated: 60 more columns]

## Sheet: EDF6
true-value_cyp2c9_1	pred-value_cyp2c9_1	true-value_cyp2c9_2	pred-value_cyp2c9_2	true-value_cyp2c9_3	pred-value_cyp2c9_3	true-value_cyp2c9_4	pred-value_cyp2c9_4	true-value_cyp2c9_5	pred-value_cyp2c9_5	true-value_cyp2c19_1	pred-value_cyp2c19_1	true-value_cyp2c19_2	pred-value_cyp2c19_2	true-value_cyp2c19_3	pred-value_cyp2c19_3	true-value_cyp2c19_4	pred-value_cyp2c19_4	true-value_cyp2c19_5	pred-value_cyp2c19_5	true-value_cyp2d6_1	pred-value_cyp2d6_1	true-value_cyp2d6_2	pred-value_cyp2d6_2	true-value_cyp2d6_3	pred-value_cyp2d6_3	true-value_cyp2d6_4	pred-value_cyp2d6_4	true-value_cyp2d6_5	pred-value_cyp2d6_5	true-value_cyp3a4_1	pred-value_cyp3a4_1	true-value_cyp3a4_2	pred-value_cyp3a4_2	true-value_cyp3a4_3	pred-value_cyp3a4_3	true-value_cyp3a4_4	pred-value_cyp3a4_4	true-value_cyp3a4_5	pred-value_cyp3a4_5
0	0.367226	0	0.27367	0	0.485671	0	0.26986	0	0.198731	0	0.242085	0	0.459426	0	0.167233	0	0.396202	1	0.362018	0	0.362961	1	0.435424	0	0.130165	0	0.245006	0	0.113456	0	0.453131	0	0.274807	0	0.293113	0	0.242669	0	0.423163
0	0.398373	1	0.677803	0	0.283855	0	0.304717	0	0.303054	1	0.405511	0	0.354559	0	0.196415	0	0.141537	0	0.498394	0	0.14988	0	0.112122	0	0.224387	0	0.115098	0	0.231037	0	0.41685	0	0.316812	0	0.512202	0	0.313712	0	0.32806
1	0.401407	0	0.539091	0	0.227474	0	0.294771	0	0.50783	0	0.263161	0	0.426892	0	0.121196	0	0.270377	0	0.176071	0	0.228911	0	0.0612385	0	0.119567	1	0.651271	0	0.124231	0	0.312779	0	0.214734	1	0.640242	0	0.275904	0	0.346218
0	0.405931	0	0.216244	0	0.498056	0	0.370527	0	0.398479	1	0.318318	0	0.411526	0	0.566504	0	0.112955	1	0.441479	1	0.308026	0	0.067408	0	0.0422922	0	0.0937627	0	0.0392701	0	0.352106	0	0.485083	0	0.369886	0	0.372871	0	0.340534
1	0.454306	0	0.481865	0	0.409671	0	0.515846	0	0.0977083	1	0.451974	0	0.277514	1	0.558387	0	0.283692	0	0.659405	0	0.114336	0	0.155181	0	0.0568839	0	0.0782873	0	0.0500871	0	0.433879	0	0.158397	0	0.313869	0	0.509511	0	0.518912
0	0.265844	0	0.192803	0	0.429209	0	0.690799	1	0.482655	0	0.347908	0	0.276084	0	0.462918	0	0.556431	0	0.510717	0	0.0746074	0	0.595701	0	0.189214	0	0.418987	0	0.409024	0	0.221981	0	0.43256	0	0.330158	0	0.293239	0	0.266527
0	0.161827	1	0.643342	0	0.328373	0	0.366051	0	0.457455	0	0.331311	1	0.437863	0	0.470574	0	0.206969	0	0.389731	0	0.0617084	0	0.525683	0	0.152338	0	0.106278	0	0.14007	0	0.228262	1	0.459103	0	0.472439	0	0.487629	0	0.533581
0	0.213692	0	0.402405	0	0.478856	0	0.226239	0	0.475806	1	0.201158	0	0.358461	0	0.64147	0	0.394559	0	0.178522	0	0.194249	0	0.139436	1	0.0411949	1	0.254201	0	0.420559	1	0.521944	0	0.217354	0	0.152322	0	0.367682	0	0.534661
0	0.495988	0	0.209526	0	0.236386	0	0.390207	1	0.808967	0	0.434516	0	0.240065	0	0.302857	0	0.623414	1	0.582978	0	0.442908	0	0.258762	1	0.160308	1	0.390129	1	0.0596331	0	0.273099	0	0.542527	0	0.723772	0	0.241248	0	0.428394
1	0.262222	1	0.761827	0	0.214293	0	0.186779	0	0.408382	1	0.485358	1	0.381025	0	0.439649	0	0.264585	0	0.229466	0	0.0453852	0	0.0833113	0	0.265972	1	0.163035	0	0.175672	0	0.377401	1	0.763817	0	0.490501	0	0.191392	1	0.447431
0	0.325129	0	0.197894	0	0.363083	0	0.311661	1	0.335442	0	0.506395	1	0.511331	1	0.437549	1	0.573375	0	0.371328	0	0.0765972	0	0.135448	0	0.405141	0	0.210902	1	0.434429	0	0.426225	0	0.722298	1	0.498092	0	0.490719	0	0.437744
1	0.731908	1	0.72872	1	0.667542	1	0.377303	1	0.269798	0	0.324813	0	0.352006	0	0.177319	0	0.379655	0	0.330729	0	0.083526	1	0.194743	0	0.0570924	0	0.145035	0	0.0546575	0	0.654588	0	0.193892	1	0.774585	0	0.39758	0	0.189786
0	0.380552	0	0.145892	0	0.251707	1	0.543046	0	0.21224	0	0.25398	0	0.371782	0	0.325644	0	0.623327	0	0.245928	0	0.0918973	0	0.371072	0	0.130107	0	0.0501701	0	0.394157	0	0.674987	0	0.36359	0	0.339179	0	0.638517	0	0.630194
0	0.484468	1	0.662688	1	0.74644	1	0.753283	0	0.350089	0	0.539367	0	0.537472	1	0.327735	1	0.375191	1	0.578022	0	0.430628	0	0.544813	0	0.0470741	0	0.0573647	0	0.459031	0	0.589292	0	0.824415	0	0.31887	0	0.232269	0	0.658528
0	0.641288	0	0.437238	0	0.471474	1	0.550376	0	0.0976144	0	0.327857	0	0.442777	0	0.405079	0	0.210821	0	0.154077	0	0.558962	0	0.117512	0	0.607522	0	0.0746972	0	0.632911	1	0.591631	1	0.413761	0	0.321594	0	0.699211	1	0.428419
0	0.540929	0	0.535063	1	0.778136	0	0.443658	0	0.242297	0	0.338526	0	0.561255	0	0.582466	1	0.408342	0	0.291911	1	0.440323	1	0.401731	1	0.547465	0	0.338209	0	0.087152	0	0.331125	0	0.818443	0	0.192746	0	0.691949	0	0.55472
0	0.497287	0	0.300812	0	0.434494	0	0.337601	1	0.694572	0	0.517087	0	0.574001	0	0.454443	1	0.377762	0	0.311451	0	0.0444983	0	0.260014	0	0.188157	0	0.0659283	0	0.0402813	0	0.323456	0	0.383463	1	0.716605	1	0.809566	0	0.560263
0	0.126018	0	0.515466	0	0.3234	0	0.447029	0	0.347467	0	0.129998	0	0.352879	0	0.26049	0	0.582746	1	0.442807	1	0.380604	1	0.505	1	0.333596	0	0.079203	0	0.0601999	0	0.380733	0	0.37026	0	0.237664	1	0.498363	0	0.444143
0	0.22519	0	0.266912	1	0.608715	1	0.509138	0	0.197469	0	0.303914	1	0.484066	1	0.632344	1	0.510207	0	0.518666	0	0.136155	0	0.11336	0	0.0688023	0	0.0537819	1	0.0739225	1	0.607034	0	0.246203	1	0.516911	0	0.500903	0	0.601874
0	0.182074	0	0.64078	0	0.341424	0	0.197631	0	0.531959	1	0.1748	1	0.421078	1	0.5324	0	0.18137	0	0.598741	0	0.0426638	0	0.122876	0	0.0448883	0	0.061518	0	0.0536353	0	0.405811	0	0.565096	0	0.752074	0	0.290543	0	0.316178
0	0.419726	0	0.346861	1	0.298187	0	0.370139	0	0.250007	0	0.15782	1	0.450428	1	0.584426	1	0.64174	1	0.413171	0	0.217339	1	0.601713	1	0.561105	0	0.0658131	0	0.0425056	0	0.280198	0	0.306373	0	0.613583	1	0.777551	0	0.536139
0	0.281899	0	0.456499	0	0.144611	0	0.144107	1	0.422682	1	0.257261	0	0.527855	1	0.359457	1	0.396034	0	0.353119	0	0.0777755	0	0.223841	0	0.036749	0	0.316359	1	0.136906	0	0.307602	0	0.23382	0	0.163557	0	0.327477	0	0.48913
0	0.473938	0	0.473933	0	0.228316	0	0.427013	0	0.411875	1	0.484018	0	0.53037	0	0.301512	0	0.246028	0	0.541793	0	0.129345	0	0.0705718	0	0.337278	0	0.0498849	1	0.194769	0	0.510881	0	0.477226	0	0.511997	0	0.350083	0	0.470083
0	0.186354	0	0.521228	1	0.231609	0	0.493555	0	0.725328	0	0.517562	0	0.63598	0	0.307549	0	0.340265	1	0.39101	0	0.648283	0	0.0870076	0	0.076056	0	0.448659	0	0.0342904	0	0.64291	0	0.129825	0	0.316613	0	0.390615	1	0.499675
0	0.536969	0	0.551697	0	0.433611	0	0.282497	0	0.17773	0	0.365105	0	0.619919	0	0.656027	1	0.327148	0	0.279451	0	0.362358	0	0.0943521	0	0.0739099	0	0.0738597	0	0.0486001	1	0.702191	1	0.632457	0	0.593483	0	0.383856	0	0.446945
1	0.521507	0	0.734981	0	0.685732	0	0.426893	0	0.420823	0	0.113617	1	0.342711	0	0.44982	0	0.420503	0	0.670684	0	0.088564	0	0.151707	0	0.14683	0	0.090058	0	0.0963903	0	0.550993	0	0.389216	0	0.352012	0	0.324892	0	0.270074
1	0.557938	0	0.16421	0	0.260169	0	0.431297	0	0.15545	0	0.181078	0	0.347445	0	0.22299	0	0.257987	0	0.292019	1	0.191523	0	0.0924984	0	0.161661	0	0.553957	0	0.0840799	0	0.386461	0	0.737465	0	0.434325	0	0.18336	1	0.717464
0	0.372263	0	0.474851	0	0.301879	0	0.566073	0	0.191188	0	0.348371	0	0.258699	1	0.181566	0	0.494985	0	0.295013	1	0.62544	0	0.082257	0	0.0471006	1	0.509937	0	0.157061	0	0.317382	0	0.247541	0	0.424764	0	0.404608	0	0.678388
0	0.240525	1	0.517778	0	0.496183	0	0.200779	0	0.701864	0	0.428173	0	0.321033	0	0.281034	0	0.317182	1	0.459713	0	0.0716626	0	0.0806285	0	0.0859683	0	0.131101	0	0.109601	1	0.745536	1	0.803877	0	0.223739	1	0.369693	0	0.528815
0	0.405954	0	0.326134	0	0.350572	1	0.768636	0	0.388369	0	0.309511	1	0.399802	0	0.312538	0	0.396842	0	0.220578	0	0.0801669	0	0.422366	0	0.103943	0	0.0497559	0	0.0830445	0	0.374108	0	0.276609	0	0.253447	1	0.606346	1	0.535113
										0	0.201574	0	0.178384	0	0.157293	0	0.277099	0	0.36566

## Sheet: EDF7
true-value_nf54	pred-value_nf54	true-value_k1	pred-value_k1	true-value_mtb	pred-value_mtb	true-value_cho	pred-value_cho	true-value_hepg2	pred-value_hepg2	true-value_clintH	pred-value_clintH	true-value_clintM	pred-value_clintM	true-value_clintR	pred-value_clintR	true-value_sol	pred-value_sol
0	0.142025	0	0.122229	0	0.255688	0	0.0210173	0	0.262765	0	0.56276	0	0.523356	0	0.54261	1	0.406862
0	0.082553	0	0.241099	0	0.25159	0	0.0726457	0	0.298669	1	0.494583	1	0.73178	1	0.654678	1	0.568738
0	0.398702	0	0.0799572	0	0.127384	0	0.0257244	0	0.523021	0	0.584211	0	0.483507	0	0.459351	1	0.799902
0	0.242696	0	0.383615	0	0.14726	0	0.0180658	0	0.399461	1	0.801143	1	0.853599	1	0.885239	1	0.810188
0	0.507583	0	0.295441	0	0.0385024	0	0.583499	0	0.0958148	0	0.177804	0	0.224582	0	0.175189	0	0.463232
1	0.484466	0	0.443789	1	0.123848	0	0.545203	0	0.416234	0	0.48817	1	0.441613	1	0.377779	1	0.785328
0	0.325394	0	0.244334	1	0.312429	0	0.580179	0	0.254238	1	0.794591	1	0.810722	1	0.890777	1	0.426722
0	0.325283	0	0.065461	0	0.124477	0	0.243501	0	0.118612	0	0.628866	0	0.562846	0	0.647522	0	0.417053
0	0.156909	0	0.290594	1	0.684258	0	0.0463393	0	0.299191	0	0.602982	0	0.54052	0	0.709898	1	0.613835
0	0.370778	0	0.134716	0	0.213323	0	0.106496	0	0.322451	1	0.535431	1	0.543899	1	0.65649	0	0.393425
0	0.173275	0	0.111274	0	0.0898602	0	0.119525	0	0.351854	0	0.282924	0	0.339178	0	0.288228	1	0.483964
0	0.366979	0	0.279915	0	0.317966	1	0.121575	0	0.317201	0	0.489536	1	0.652103	1	0.599213	1	0.814622
0	0.458203	0	0.0299632	1	0.375821	0	0.0439635	0	0.316441	1	0.805506	1	0.83435	1	0.87418	1	0.513319
0	0.506613	0	0.0966736	0	0.11364	0	0.117167	0	0.126279	1	0.564252	1	0.761601	1	0.720529	1	0.741005
0	0.547813	0	0.148736	0	0.231807	0	0.139051	1	0.7455	0	0.764196	0	0.786336	0	0.737036	1	0.728244
0	0.577422	0	0.223523	0	0.14881	0	0.144345	0	0.705817	1	0.291356	1	0.478032	1	0.410138	1	0.814767
0	0.0278293	0	0.25174	0	0.271799	1	0.0904779	0	0.493265	0	0.37474	0	0.492809	0	0.356507	1	0.81688
0	0.259074	0	0.192417	0	0.0866357	0	0.0775957	0	0.454258	1	0.836983	1	0.876107	1	0.936149	1	0.700129
0	0.167407	0	0.0778172	0	0.0866378	1	0.174683	0	0.475521	1	0.826163	1	0.853058	1	0.887426	0	0.472902
0	0.135529	0	0.128525	0	0.22805	0	0.0993392	1	0.607993	1	0.708633	1	0.78855	1	0.785259	0	0.750614
0	0.138168	1	0.453786	0	0.12029	0	0.107675	0	0.62991	1	0.617347	1	0.792165	1	0.816379	0	0.774698
0	0.122576	0	0.0602217	0	0.174967	0	0.160915	1	0.569594	1	0.570997	1	0.729482	1	0.708581	1	0.408505
0	0.252938	1	0.45404	0	0.109334	0	0.214686	0	0.483374	1	0.627716	1	0.741108	1	0.816122	0	0.486588
0	0.242513	0	0.301114	1	0.38319	0	0.0831731	1	0.675543	1	0.765424	1	0.835762	1	0.886259	1	0.400216
0	0.169346	0	0.154648	1	0.0551271	0	0.106064	1	0.623855	1	0.855048	1	0.895343	1	0.934424	0	0.389545
0	0.116939	0	0.126984	1	0.0890863	0	0.0257543	1	0.596605	1	0.809914	1	0.897886	1	0.948755	1	0.429075
0	0.431408	0	0.471729	1	0.0569018	1	0.318458	0	0.239972	1	0.829753	1	0.89346	1	0.929227	1	0.575617
1	0.188527	0	0.100346	0	0.238213	1	0.665786	1	0.538099	1	0.856098	1	0.802602	1	0.908747	1	0.766643
0	0.25174	0	0.157955	0	0.306675	0	0.180931	0	0.515483	0	0.407785	0	0.399278	0	0.523613	1	0.652591
0	0.343547	0	0.242847	1	0.647552	0	0.51201	0	0.48223	0	0.449874	0	0.334118	0	0.412796	1	0.587082
0	0.0252539	0	0.32842	0	0.175644	1	0.0204362	0	0.424169	1	0.599588	0	0.718935	1	0.652187	1	0.647904
0	0.0737991	0	0.189929	1	0.379418	1	0.432616	1	0.587379	1	0.760563	1	0.756726	1	0.719313	1	0.60675
0	0.0874048	0	0.27476	0	0.193848	1	0.580883	0	0.497231	1	0.79821	1	0.823141	1	0.88798	1	0.517362
0	0.0358361	0	0.0753606	0	0.157877	0	0.00842537	0	0.540451	1	0.493004	1	0.736373	1	0.72259	1	0.486486
0	0.0861564	0	0.343665	0	0.350218	0	0.0403535	0	0.452261	0	0.208175	0	0.258759	0	0.185637	1	0.790037
0	0.0622316	0	0.277217	0	0.223559	0	0.0224168	0	0.40023	0	0.577337	0	0.775348	0	0.770555	0	0.68981
0	0.0345999	0	0.113644	1	0.477108	0	0.195508	0	0.39425	1	0.755537	1	0.79693	1	0.770115	0	0.573957
0	0.06833	0	0.116583	0	0.463262	0	0.0474095	0	0.229867	0	0.435563	0	0.394868	0	0.458698	0	0.651596
0	0.443692	1	0.129067	0	0.248757	1	0.151561	0	0.500992	1	0.790795	1	0.764306	1	0.838241	0	0.77962
0	0.269519	1	0.11729	1	0.539508	0	0.0617499	1	0.727324	1	0.756731	1	0.758831	1	0.82522	0	0.767572
0	0.16991	1	0.0848366	1	0.574252	1	0.719778	0	0.465724	1	0.771951	1	0.747389	1	0.809421	0	0.658938
0	0.143213	1	0.0473722	0	0.531964	1	0.0247254	0	0.308842	1	0.703997	1	0.856231	1	0.915364	0	0.563818
1	0.239543	0	0.0930492	1	0.253295	1	0.0474973	0	0.39082	0	0.559778	1	0.815111	1	0.888244	0	0.691021
0	0.0525253	0	0.184607	1	0.255414	0	0.10766	0	0.337227	0	0.557637	0	0.399959	0	0.426176	0	0.713447
0	0.149141	0	0.127143	1	0.608235	0	0.444839	1	0.632685	0	0.442092	0	0.387158	0	0.46241	0	0.766077
0	0.131004	0	0.216338	1	0.307865	0	0.0791133	0	0.346584	0	0.645828	1	0.490143	1	0.384575	0	0.843713
0	0.186843	0	0.243937	0	0.407247	0	0.308817	0	0.532272	1	0.769728	0	0.459141	0	0.437754	0	0.792122
0	0.0524539	0	0.188446	0	0.227805	0	0.450159	1	0.287567	1	0.396663	1	0.806243	1	0.856366	0	0.699203
0	0.069632	0	0.243712	0	0.458914	0	0.237481	0	0.422151	1	0.598411	1	0.427681	1	0.344573	0	0.621112
0	0.286985	0	0.253585	1	0.436308	0	0.434925	0	0.290184	0	0.836422	1	0.915759	1	0.947641	0	0.624153
0	0.207912	0	0.181712	0	0.22476	0	0.249801	0	0.488144	0	0.463891	1	0.304149	1	0.506925	0	0.586075
0	0.179142	0	0.270338	1	0.689726	0	0.394133	1	0.687557	1	0.616717	0	0.487874	0	0.51253	0	0.515423
0	0.0348324	0	0.220537	1	0.446284	0	0.303678	0	0.474116	1	0.800986	1	0.731564	1	0.813722	1	0.7592
0	0.297287	1	0.186558	1	0.394331	1	0.0957506	0	0.543003	1	0.656153	1	0.600439	1	0.456511	1	0.781089
0	0.063153	0	0.26173	0	0.459623	0	0.0527101	1	0.683688	1	0.387906	1	0.508286	1	0.506915	1	0.705733
0	0.0692943	0	0.219397	0	0.231726	1	0.0573186	0	0.528245	1	0.775734	1	0.733955	1	0.840931	1	0.703859
0	0.0652038	0	0.256717	1	0.249471	0	0.0443521	0	0.582795	1	0.789286	1	0.886772	1	0.929202	0	0.556324
0	0.0389248	0	0.276539	0	0.13208	0	0.00898222	0	0.594464	1	0.546549	1	0.765333	1	0.759026	1	0.487075
0	0.0807755	0	0.210976	0	0.121222	0	0.00706497	0	0.588926	1	0.515184	1	0.449394	1	0.469063	0	0.410938
0	0.0594956	0	0.100944	0	0.0897207	1	0.0316432	0	0.661	1	0.856523	1	0.927948	1	0.952038	1	0.289997
0	0.075817	0	0.148707	0	0.185667	0	0.029775	0	0.389754	1	0.80926	1	0.884533	1	0.923744	1	0.61593
0	0.111225	0	0.185004	0	0.206292	1	0.0133568	0	0.390332	1	0.782692	1	0.875708	1	0.912881	1	0.655056
0	0.123799	0	0.168155	0	0.104162	1	0.04125	0	0.328085	1	0.826712	1	0.852933	1	0.901186	0	0.357004
0	0.151692	0	0.110151	0	0.174849	0	0.14785	1	0.604897	1	0.793156	1	0.831171	1	0.89834	0	0.372716
0	0.252751	1	0.343308	0	0.0726696	0	0.123915	0	0.399971	1	0.760252	1	0.859216	1	0.892665	1	0.511825
0	0.265015	0	0.275237	0	0.0466029	1	0.511736	1	0.464891	1	0.820959	1	0.873183	1	0.913169	0	0.291551
0	0.304186	0	0.301798	0	0.030926	0	0.466275	0	0.533921	0	0.293394	1	0.361634	1	0.256708	0	0.314911
1	0.568462	0	0.568109	1	0.279766	1	0.29816	0	0.658805	1	0.587209	1	0.539954	1	0.389676	0	0.266439
0	0.0425069	0	0.498953	1	0.332445	0	0.0390769	0	0.489403	1	0.839991	1	0.893307	1	0.928757	0	0.348758
0	0.137741	0	0.142173	0	0.0917031	0	0.0435808	0	0.596549	1	0.832693	1	0.812615	1	0.902273	1	0.620745
1	0.677341	0	0.0846742	0	0.183078	0	0.0263019	0	0.511021	1	0.572011	1	0.48156	1	0.504049	1	0.64222
0	0.303605	0	0.0749341	0	0.153874	0	0.110109	0	0.314615	0	0.310082	1	0.392032	1	0.324443	1	0.496636
0	0.161976	0	0.0853137	0	0.135958	0	0.0669279	0	0.313073	1	0.788966	1	0.864298	1	0.914391	1	0.561297
1	0.6035	1	0.145473	1	0.135546	0	0.395183	0	0.526304	1	0.763626	1	0.853084	1	0.930536	0	0.238742
0	0.0636775	0	0.0363932	0	0.0371006	0	0.378814	0	0.54034	1	0.822751	1	0.874009	1	0.930696	1	0.601019
0	0.231235	0	0.468853	0	0.0396763	0	0.391611	0	0.426889	0	0.564422	1	0.519363	1	0.359447	0	0.632747
0	0.410259	1	0.627969	0	0.0655046	1	0.409002	1	0.636846	1	0.462446	1	0.443189	1	0.364501	0	0.467118
0	0.507757	0	0.214769	0	0.0423731	0	0.149877	0	0.637418	0	0.449305	0	0.291146	0	0.216708	0	0.424612
0	0.0380848	1	0.102602	0	0.226998	0	0.0409881	0	0.468223	0	0.379519	0	0.606815	0	0.533934	1	0.500087
0	0.083289	1	0.0621833	1	0.106077	0	0.0413652	1	0.408298	0	0.588452	0	0.588845	0	0.540382	1	0.722258
0	0.0697259	0	0.266518	1	0.124758	0	0.0280693	1	0.393838	1	0.577485	1	0.517499	1	0.560416	1	0.757841
0	0.0654365	0	0.260119	0	0.151445	0	0.0116793	0	0.286743	1	0.829895	1	0.521904	1	0.477188	1	0.571094
1	0.14975	0	0.192613	0	0.110009	0	0.138588	0	0.328543	1	0.794078	1	0.90646	1	0.939248	0	0.570045
0	0.0451661	0	0.0831732	1	0.219897	1	0.394309	0	0.469693	0	0.469761	1	0.78672	1	0.88041	0	0.509815
0	0.0739996	0	0.137065	1	0.369617	0	0.351185	0	0.0749116	1	0.843305	1	0.360578	1	0.442303	1	0.780692
0	0.0460211	0	0.26108	1	0.0662131	0	0.0168553	0	0.413709	0	0.790566	1	0.839303	1	0.900452	0	0.47923
1	0.501962	0	0.317007	0	0.0805265	0	0.0136039	0	0.366496	0	0.389864	1	0.741362	1	0.788042	1	0.66849
0	0.0914569	0	0.239476	0	0.0876903	0	0.0157975	0	0.460719	1	0.662753	0	0.427046	0	0.47388	1	0.794031
0	0.162604	0	0.122512	0	0.0730453	0	0.365739	0	0.43672	1	0.239808	1	0.528975	1	0.527061	1	0.767278
0	0.343387	1	0.0960528	1	0.156397	0	0.0731309	0	0.399318	1	0.238903	1	0.304032	1	0.357931	1	0.580343
0	0.197588	1	0.198998	1	0.0977763	0	0.00803401			0	0.240918	1	0.26603	1	0.220512	1	0.539111
0	0.232594	0	0.23414	0	0.0860363	0	0.269639			0	0.427961	0	0.266047	0	0.22062	1	0.334971
0	0.123809	0	0.0841193	0	0.281201	1	0.34591			0	0.492902	0	0.393502	0	0.372109	0	0.621316
0	0.0602393	0	0.227043	0	0.253362	0	0.00827863			1	0.658261	0	0.407776	0	0.31057	1	0.490101
0	0.0424397	0	0.226582	1	0.164256	1	0.0447608			1	0.616307	1	0.588061	1	0.538002	0	0.56746
0	0.0397393	1	0.0915489	1	0.219551	1	0.0319408			1	0.819762	1	0.488276	1	0.510635	1	0.712143
0	0.0368078	0	0.167549	1	0.177949	1	0.0168835			1	0.707361	1	0.810398	1	0.895512	0	0.470702
0	0.314489	0	0.264781	0	0.0959759	0	0.0246765			1	0.813355	1	0.873694	1	0.932848	1	0.487246
0	0.161625	0	0.404116	1	0.119324	1	0.34125			1	0.633787	1	0.817561	1	0.900901	1	0.527206
0	0.117137	0	0.218061	0	0.176758	1	0.329961			1	0.672273	1	0.529025	1	0.631567	1	0.448397
0	0.547849	0	0.0851417	0	0.298927	0	0.320304			1	0.520648	1	0.812363	1	0.909407	1	0.681349
0	0.030804	0	0.138344	0	0.279956	1	0.136428			1	0.616709	1	0.459201	1	0.536532	1	0.640154
0	0.247541	0	0.100671	1	0.259767	0	0.0302654			0	0.592882	1	0.561984	1	0.680005	1	0.587812
0	0.47991	0	0.101691	1	0.184567	1	0.0335481			0	0.431679	1	0.499431	1	0.558624	1	0.659607
0	0.0470203	0	0.183434	0	0.187298	1	0.341462			1	0.749031	0	0.515408	0	0.446569	1	0.536956
0	0.529591	1	0.168488	1	0.21468	1	0.751808			1	0.713667	1	0.820015	1	0.786345	1	0.444053
1	0.553875	0	0.130276	0	0.0999868	1	0.0813764			1	0.713017	1	0.842712	1	0.901939	1	0.557472
0	0.057715	0	0.216084	0	0.0685052	0	0.0295764			1	0.778196	1	0.751607	1	0.665064	1	0.666947
0	0.32799	0	0.363164	0	0.118388	0	0.0138407			1	0.553004	1	0.873774	1	0.930771	1	0.670034
1	0.430147	0	0.22944	0	0.159707	0	0.0596048			1	0.535802	1	0.472888	1	0.642244	0	0.4344
0	0.310337	0	0.241592	1	0.351718	0	0.458249			1	0.640406	1	0.452377	1	0.551897	1	0.511214
1	0.487825	0	0.395974	1	0.20651	0	0.302407			1	0.753166	1	0.816939	1	0.723082	0	0.471387
0	0.298876	0	0.125332	0	0.261109	0	0.0293031			0	0.589636	1	0.877821	1	0.924148	1	0.651715
0	0.60888	1	0.381993	1	0.273707	0	0.291774			1	0.741905	0	0.591054	0	0.700153	1	0.655494
0	0.101434	0	0.188808	0	0.166632	1	0.6611			1	0.728331	1	0.85348	1	0.923354	1	0.479522
1	0.0189905	0	0.376015	1	0.0573586	1	0.442688			1	0.736567	1	0.851519	1	0.882134	1	0.552084
0	0.0171343	0	0.286903	0	0.0370732	0	0.0399015			1	0.625226	1	0.79224	1	0.80217	1	0.46981
0	0.0192381	0	0.100898	0	0.0584649	0	0.0471873			1	0.671859	1	0.813282	1	0.894152	1	0.638932
0	0.0186877	1	0.192965	0	0.0335693	0	0.0169837			1	0.762998	1	0.573748	1	0.708424	1	0.371171
0	0.0188364	0	0.377515	0	0.0392444	0	0.0169881			1	0.576011	1	0.891092	1	0.936011	0	0.521072
1	0.0192914	0	0.192112	0	0.142656	0	0.0636809			1	0.435571	1	0.642278	1	0.658444	1	0.468698
0	0.017441	0	0.300365	1	0.173964	0	0.0660856			1	0.343426	1	0.382287	1	0.56244	0	0.474997
1	0.0185253	0	0.378282	0	0.18577	0	0.0131387			1	0.790329	1	0.316164	1	0.468288	1	0.642395
0	0.0181601	0	0.246942	1	0.225178	0	0.0249254			1	0.825126	1	0.895184	1	0.938245	0	0.409079
1	0.0205477	0	0.175667	1	0.295783	0	0.303042			1	0.80403	1	0.906256	1	0.941093	0	0.50552
0	0.0173714	0	0.1254	0	0.211972	1	0.345254			1	0.59467	1	0.838651	1	0.861195	0	0.575077
0	0.0185316	0	0.0680345	0	0.267122	1	0.511349			1	0.394554	1	0.732758	1	0.641052	1	0.410356
1	0.0196461	0	0.133362	0	0.290219	0	0.663418			1	0.447232	1	0.602956	1	0.539234	1	0.805516
0	0.01757	1	0.114998	1	0.305071	0	0.126412			0	0.458637	1	0.638683	1	0.652221	1	0.654368
0	0.017533	0	0.117715	1	0.142103	1	0.201058			1	0.61931	0	0.713091	0	0.622514	0	0.524841
0	0.0280548	0	0.152115	1	0.178044	1	0.784785			0	0.565789	1	0.522287	1	0.605084	1	0.431327
0	0.0240577	0	0.274044	0	0.113885	0	0.249445			1	0.676363	0	0.698098	0	0.741253	0	0.215749
0	0.0359302	0	0.11313	0	0.127748	0	0.397991			1	0.630224	1	0.830003	1	0.695399	1	0.681284
0	0.0587181	0	0.126756	0	0.283109	1	0.807755			0	0.594662	1	0.695504	1	0.711928	1	0.678466
0	0.042665	1	0.20956	1	0.368513	1	0.433866			1	0.609735	0	0.641726	0	0.577242	0	0.517377
0	0.0460805	0	0.212978	1	0.127015	0	0.1327			0	0.523442	1	0.593078	1	0.503545	0	0.506696
0	0.189898	0	0.197875	0	0.141077	1	0.330635			1	0.633161	1	0.661711	1	0.661469	1	0.623468
0	0.133837	0	0.0299766	1	0.150384	0	0.632547			0	0.629023	1	0.541015	1	0.487477	1	0.81915
0	0.046582	0	0.213264	0	0.416549	0	0.299146			0	0.358762	0	0.59567	0	0.59608	0	0.380512
0	0.0550452	1	0.364339	0	0.0949977	1	0.631366			1	0.532985	0	0.43885	0	0.386227	0	0.553412
0	0.0386482	0	0.248222	1	0.387021	0	0.526366			1	0.659003	1	0.65739	1	0.686223	1	0.455673
1	0.514532	0	0.155753	0	0.0667106	0	0.0646654			1	0.656523	1	0.795127	1	0.84142	1	0.483802
0	0.559123	0	0.203328	1	0.104493	0	0.115527			1	0.69548	1	0.777632	1	0.827883	0	0.591032
0	0.430056	1	0.113846	1	0.287606	0	0.080175			0	0.546618	1	0.7727	1	0.79973
0	0.480326	0	0.22659	0	0.126965	0	0.041517			1	0.57406	0	0.588197	0	0.550126
0	0.223117	0	0.22686	1	0.400564	0	0.0572338			1	0.66813	1	0.642249	1	0.635743
1	0.303097	0	0.181841	1	0.388343	0	0.0840253			1	0.300492	1	0.57056	1	0.60884
0	0.503331	0	0.361817	1	0.132662	1	0.115903			1	0.658969	1	0.295227	1	0.282271
1	0.223331	0	0.129634	1	0.311242	1	0.108587			1	0.571436	1	0.564702	1	0.584735
0	0.565469	0	0.25458	0	0.176327	0	0.0320826			0	0.562663	1	0.731041	1	0.709336
0	0.4164	0	0.272029	1	0.800994	0	0.0343475			0	0.609529	1	0.616498	1	0.641146
0	0.409078	0	0.22501	1	0.143114	0	0.0980884			1	0.670927	0	0.696498	0	0.740079
0	0.404258	1	0.254974	1	0.40592	0	0.0567722			1	0.657395	1	0.748938	1	0.79754
0	0.483195	0	0.124702	1	0.197145	0	0.316436			1	0.792763	1	0.697702	1	0.63751
0	0.277388	0	0.260215	0	0.232864	0	0.270457			1	0.756365	1	0.884622	1	0.915992
0	0.042916	1	0.216725	0	0.174052	0	0.228941			1	0.762589	1	0.863275	1	0.887112
0	0.0739493	1	0.254135	0	0.129956	0	0.147085			1	0.763242	1	0.735206	1	0.799941
1	0.264045	0	0.111307	0	0.0654277	0	0.20201			1	0.619804	1	0.824421	1	0.880051
0	0.40671	0	0.229146	0	0.18628	0	0.183695			1	0.585508	1	0.439898	1	0.592329
0	0.049427	0	0.147748	0	0.107917	1	0.0963751			1	0.360633	1	0.534337	1	0.688885
0	0.310601	1	0.226678	0	0.181116	1	0.479844			0	0.36295	1	0.340623	1	0.490802
0	0.0934257	0	0.225568	0	0.213028	1	0.641438			1	0.512399	0	0.340817	0	0.490791
0	0.0650417	0	0.258287	1	0.0982244	1	0.585054			1	0.512445	1	0.403132	1	0.588065
0	0.197402	0	0.103432			0	0.0819841			1	0.692208	1	0.403077	1	0.587791
1	0.486358	0	0.213336			1	0.0332182			1	0.791681	1	0.802765	1	0.808477
0	0.377855	1	0.121931			0	0.0365789			1	0.775949	1	0.835344	1	0.885413
0	0.148258	1	0.156851			0	0.0372668			1	0.751797	1	0.792207	1	0.815584
0	0.462362	0	0.254802			0	0.0312768			1	0.56424	1	0.790939	1	0.799587
0	0.443336	1	0.109579			0	0.256812			1	0.738122	1	0.676381	1	0.757347
0	0.173843	0	0.109619			1	0.324875			1	0.788262	1	0.805184	1	0.823155
0	0.0786884	1	0.156207			1	0.561175			1	0.798243	1	0.844982	1	0.876413
0	0.102516	1	0.159382			0	0.099832			1	0.482385	1	0.863182	1	0.896616
0	0.0464301	1	0.159867			0	0.330574			1	0.792831	1	0.533386	1	0.396977
0	0.0367649	0	0.0543391			1	0.17979			1	0.773305	1	0.83265	1	0.872663
1	0.49667	0	0.126846			1	0.209248			0	0.323334	1	0.798591	1	0.860082
1	0.421899	0	0.249202			1	0.192907			0	0.320592	0	0.348462	0	0.432949
0	0.0501202	0	0.239622			1	0.304461			1	0.741386	0	0.348828	0	0.432632
0	0.0420083	0	0.0792062			0	0.303849			0	0.419447	1	0.781555	1	0.781322
0	0.0721854	0	0.50393			0	0.216058			1	0.752734	0	0.484193	0	0.606551
0	0.527131	1	0.265589			0	0.341993			0	0.354669	1	0.846362	1	0.891471
0	0.0685233	1	0.154783			1	0.35083			0	0.425143	0	0.377313	0	0.484525
0	0.0442225	1	0.197774			0	0.503864			0	0.414496	0	0.368567	0	0.433001
1	0.103636	0	0.123796			0	0.0506108			1	0.791375	0	0.377461	0	0.429052
0	0.0973082	0	0.223083			0	0.0370062			0	0.493912	1	0.816249	1	0.89469
0	0.282145	0	0.0564517			0	0.0281948			1	0.648352	0	0.535464	0	0.644898
0	0.208496	0	0.115937			0	0.0121667			1	0.624242	1	0.603178	1	0.636853
1	0.301413	0	0.195058			0	0.0367673			0	0.31697	1	0.505049	1	0.513304
0	0.0364438	0	0.171024			0	0.0314537			1	0.448045	0	0.323819	0	0.289386
0	0.0569428	1	0.195149			1	0.279135			0	0.4479	1	0.322775	1	0.39654
0	0.200003	0	0.15705			1	0.264425			1	0.466715	0	0.323199	0	0.397062
0	0.251216	1	0.253499			0	0.16799			1	0.467366	1	0.359133	1	0.527968
0	0.10474	0	0.110388			0	0.0458006			0	0.316841	1	0.358974	1	0.5283
0	0.108078	1	0.137783			0	0.0733103					0	0.323974	0	0.289531
0	0.050197	1	0.137676			0	0.0356805
0	0.060843	0	0.135763			0	0.0360664
0	0.0288348	0	0.18925			0	0.0402516
0	0.0528739	0	0.07925			0	0.0570002
0	0.0319049	1	0.166991			0	0.0647727
0	0.0392006	0	0.135788			0	0.0693999
0	0.0786832	0	0.143986			0	0.0278876
0	0.0573695	0	0.174277			0	0.0958049
0	0.0633829	0	0.146702			0	0.0824372
1	0.376615	0	0.122744			0	0.103921
0	0.197237	0	0.164448			0	0.184998
0	0.0276374	0	0.0962944			0	0.186035
0	0.0840228	0	0.1887			0	0.20587
0	0.0291952	0	0.149507			0	0.0942897
0	0.0401234	0	0.121496			0	0.0886623
0	0.0430801	0	0.108216			0	0.0684302
0	0.413271	0	0.0529389			0	0.345022
0	0.0503584	1	0.121485			0	0.227285
0	0.0463139	0	0.119999			1	0.233672
0	0.0206881	0	0.188854			0	0.355976
0	0.0227034	0	0.122682			0	0.102881
0	0.0452076	0	0.0929719			0	0.0406552
0	0.215373	0	0.0939821			0	0.0762895
0	0.159634	0	0.105204			0	0.0816185
0	0.193756	1	0.196314			1	0.354497
0	0.251798	0	0.190354			0	0.185915
0	0.183985	0	0.160549			0	0.0329643
0	0.314536	0	0.152017			1	0.477838
0	0.260449	0	0.145281			0	0.0215314
0	0.122962	0	0.147586			0	0.232528
0	0.0618644	1	0.244206			0	0.352385
0	0.0472392	0	0.244545			0	0.049294
0	0.666232	0	0.140252			0	0.365939
0	0.35118					0	0.279631
0	0.33604					0	0.165187
0	0.0503571					1	0.164302
0	0.126057					0	0.115379
1	0.200931					0	0.0763533
1	0.249954					0	0.0911269
1	0.323143					0	0.0372901
0	0.0411203					0	0.0372901
0	0.0571821					0	0.263886
0	0.153607					0	0.259196
0	0.528802					0	0.257852
0	0.384475					0	0.146182
0	0.0588275					1	0.208787
0	0.0351683					0	0.0921356
0	0.0341771					0	0.059885
0	0.301199					1	0.102099
0	0.303616					0	0.0808161
0	0.321897					0	0.081024
0	0.244771					0	0.228463
0	0.390654					0	0.631028
1	0.473541					0	0.259814
1	0.410725					0	0.186303
0	0.206367					0	0.273415
0	0.210652					0	0.356758
0	0.289539					1	0.1145
1	0.242835					0	0.129841
0	0.201105					0	0.0465198
0	0.250614					0	0.117117
0	0.336762					0	0.046545
0	0.428079					0	0.0143323
1	0.461452					1	0.0655301
0	0.576452					0	0.0235886
0	0.0603137					0	0.0486101
0	0.35965					0	0.0226219
1	0.717738					0	0.0213349
1	0.39408					0	0.168509
0	0.427824					0	0.276468
1	0.638177					0	0.27701
0	0.288405					0	0.0659309
1	0.420178					0	0.0534294
0	0.031971					1	0.121903
0	0.044542					1	0.0552745
0	0.046075					0	0.0374785
0	0.0420647					0	0.254703
1	0.375747					1	0.230358
1	0.631222					0	0.134649
0	0.0408635					0	0.0794127
0	0.308762					0	0.0974773
1	0.607065					0	0.0358484
0	0.390857					0	0.0874076
0	0.0429132					0	0.0990943
0	0.0496665					0	0.227903
0	0.0441397					0	0.124916
0	0.206321					0	0.015377
0	0.116375					0	0.0101949
0	0.412392					0	0.0264027
0	0.230764					1	0.218176
0	0.270934					0	0.146415
0	0.279787					0	0.107678
0	0.349409					0	0.107382
1	0.159508					1	0.195855
1	0.187128					0	0.16533
0	0.0796559					0	0.169342
0	0.0646856					0	0.13707
1	0.106384					0	0.12079
0	0.255367					0	0.120374
1	0.356029					1	0.18863
0	0.263659					1	0.188687
0	0.0798388					0	0.137477
0	0.0546916
0	0.0754752
0	0.388755
0	0.0684523
0	0.0703129
0	0.0424411
0	0.0297584
0	0.0549904
0	0.0402184
0	0.360604
0	0.448032
1	0.740742
1	0.559513
0	0.0425113
0	0.0615057
0	0.151497
0	0.0366312
0	0.106901
0	0.522811
1	0.0833621
0	0.342467
0	0.267355
0	0.223507
0	0.0292981
1	0.283773
1	0.412446
0	0.0398463
0	0.059253
0	0.04265
0	0.0746846
0	0.066095
0	0.0917784
0	0.321684
0	0.0729884
0	0.160528
1	0.488431
1	0.500313
1	0.437917
1	0.439879
0	0.0936658
0	0.0491292
0	0.432957
1	0.383715
1	0.54981
0	0.0289707
0	0.0344049
1	0.305925
0	0.0832618
1	0.263123
1	0.425759
0	0.0888894
0	0.0773566
0	0.038825
0	0.0532813
0	0.0319084
0	0.0286059
0	0.0520303
0	0.0786202
0	0.098002
0	0.124038
0	0.0940192
0	0.0994061
0	0.0451653
0	0.0455196
0	0.0947303
0	0.0573813
0	0.0392131
0	0.0644208
0	0.0597952
1	0.302281
0	0.0762561
0	0.0485906
0	0.40692
0	0.0532416
1	0.496162
0	0.388873
0	0.0734592
0	0.0419787
0	0.0490481
1	0.493248
0	0.0252099
0	0.0621782
0	0.0498994
0	0.0761592
0	0.125745
1	0.463788
0	0.0786055
0	0.240412
0	0.418655
0	0.0723009
0	0.0648699
1	0.432321
0	0.0328974
0	0.0602633
1	0.410458
1	0.410577
1	0.183027
0	0.228149
0	0.30762
1	0.503365
1	0.505226
0	0.0516056
1	0.333213
0	0.102756
1	0.472595
1	0.473497
0	0.256011
0	0.0446783
0	0.0310812
0	0.0504025
0	0.0772116
0	0.0992532
0	0.0771296
0	0.0677134
0	0.0759016
0	0.0404457
0	0.083458
0	0.285483
1	0.28854
0	0.332334
0	0.0183318
0	0.589069
0	0.425538
1	0.310782
1	0.346566
0	0.493351
0	0.404657
0	0.0406052
0	0.248748
1	0.148476
0	0.203477
1	0.148283
0	0.0565112
0	0.13092
0	0.12823
1	0.237467
0	0.0841972
0	0.0487221
0	0.0354688
0	0.0640383
0	0.060599
0	0.0192656
1	0.514586
1	0.515581
0	0.0487892
0	0.0656005
0	0.0548312
0	0.0403957
0	0.0723549
0	0.0761902
0	0.125285
0	0.302489
0	0.164964
0	0.0757489
0	0.0666214
1	0.368959
1	0.28142
0	0.0171031
0	0.0240736
1	0.359332
0	0.0361344
0	0.0810342
0	0.0406316
0	0.0368093
0	0.2672
0	0.170895
1	0.171419
1	0.181794
0	0.205892
0	0.0939812
0	0.0615608
0	0.311862
0	0.0627731
0	0.142766
0	0.0790117
1	0.459466
0	0.530694
0	0.0600351
0	0.0785881
1	0.260127
0	0.0523074
0	0.0569376
0	0.108025
0	0.1053
0	0.0720197
0	0.0448287
0	0.0965766
1	0.500013
1	0.275755
1	0.26325
1	0.269183
1	0.398414
1	0.400536
1	0.270588
0	0.0445191
0	0.0686043

[truncated: 1 more sheets: EDT6]
